# Supplementary material for: Cross-reactivity influences changes in human influenza A virus and Epstein Barr virus specific CD8 memory T cell receptor alpha and beta repertoires between young and old
Source: Front Immunol. 2023 Feb 24;13:1011935. doi: 10.3389/fimmu.2022.1011935 (PMC10009332; doi:10.3389/fimmu.2022.1011935)
Supplement: Supplementary file 8 [file Table_3.xlsx]

## Sheet: TRBV family usage
2 Way ANOVA TCRBV Usage YSP OSP all epitopes
Tukey's multiple comparisons test	Predicted (LS) mean diff.	95.00% CI of diff.	Significant?	Summary	Adjusted P Value
TRBV3 cognate vs cognate
NONE
TRBV3 crossreactive vs cognate
YSP IAV-M1 BV vs. YSP M1BR BV	-17.08	-32.18 to -1.984	Yes	*	0.0129	[TRBV3 is not used significantly by any cognate responses, but only by M1BR in YSP.]
TRBV6 cognate vs cognate
YSP IAV-M1 BV vs. YSP EBV-BR BV	-13.54	-27.52 to 0.4343	No	ns	0.0666	[TRBV6 is used predominately for BR responses in YSP.]
YSP EBV-BM BV vs. YSP EBV-BR BV	-15.19	-29.17 to -1.207	Yes	*	0.021
YSP EBV-BR BV vs. OSP EBV-BR BV	13.3	0.04328 to 26.57	Yes	*	0.0485
OSP IAV-M1 BV vs. YSP EBV-BR BV	-17.56	-31.53 to -3.577	Yes	**	0.0029
OSP EBV-BM BV vs. YSP EBV-BR BV	-16.57	-29.84 to -3.313	Yes	**	0.0032
TRBV6 crossreactive vs cognate
YSP IAV-M1 BV vs. OSP M1BR BV	-16.49	-33.61 to 0.6331	No	ns	0.0703	[TRBV6 is used by cognate BR in YSP, but also M1BR in YSP and OSP. TRBV6 is used significantly more by YSP than OSP. TRBV6 is selected by BR.]
OSP IAV-M1 BV vs. YSP M1BR BV	-16.33	-31.43 to -1.233	Yes	*	0.0221
OSP EBV-BM BV vs. YSP M1BR BV	-15.91	-30.35 to -1.474	Yes	*	0.0178
YSP EBV-BR BV vs. OSP M1BM BV	16.68	1.581 to 31.78	Yes	*	0.0173
TRBV10 cognate vs cognate
OSP IAV-M1 BV vs. OSP EBV-BR BV	-15.91	-29.17 to -2.648	Yes	**	0.0059	[TRBV10 is used predominantly by BR in OSP. TRBV10 is used significantly more by OSP than YSP.]
YSP EBV-BR BV vs. OSP EBV-BR BV	-16.08	-29.34 to -2.815	Yes	**	0.005
YSP IAV-M1 BV vs. OSP EBV-BR BV	-16.12	-29.39 to -2.862	Yes	**	0.0048
TRBV10 crossreactive vs cognate
OSP EBV-BR BV vs. YSP M1BR BV	14.52	0.07828 to 28.95	Yes	*	0.0475	[TRBV10 is used by OSP M1LBM, but not as much by M1BR.]
YSP IAV-M1 BV vs. OSP M1BM BV	-13.96	-29.06 to 1.139	No	ns	0.0982
TRBV14 cognate vs cognate
YSP IAV-M1 BV vs. YSP EBV-BM BV	-16.45	-30.42 to -2.467	Yes	**	0.0077	[TRBV14 is used predominately by BM responses in YSP and OSP, but is used a higher frequency in OSP.]
OSP IAV-M1 BV vs. OSP EBV-BM BV	-25.42	-38.68 to -12.16	Yes	****	<0.0001
OSP EBV-BM BV vs. OSP EBV-BR BV	26.01	13.51 to 38.52	Yes	****	<0.0001
YSP IAV-M1 BV vs. OSP EBV-BM BV	-26.22	-39.48 to -12.95	Yes	****	<0.0001
OSP IAV-M1 BV vs. YSP EBV-BM BV	-15.65	-29.63 to -1.671	Yes	*	0.0147
YSP EBV-BM BV vs. OSP EBV-BR BV	16.24	2.983 to 29.51	Yes	**	0.0043
OSP EBV-BM BV vs. YSP EBV-BR BV	19.53	6.263 to 32.79	Yes	***	0.0002
TRBV14 crossreactive vs cognate
YSP EBV-BM BV vs. YSP M1BR BV	15.95	0.8474 to 31.05	Yes	*	0.0288	[TRBV14 is not significantly used by crossreactive responses. TRBV14 is selected by BM.]
OSP EBV-BM BV vs. OSP M1BR BV	23.71	7.166 to 40.25	Yes	***	0.0003
OSP EBV-BM BV vs. OSP M1BM BV	14.97	0.5367 to 29.41	Yes	*	0.0349
OSP EBV-BM BV vs. YSP M1BR BV	25.72	11.28 to 40.15	Yes	****	<0.0001
OSP EBV-BM BV vs. YSP M1BM BV	24.72	8.176 to 41.26	Yes	***	0.0001
TRBV19 cognate vs cognate
YSP IAV-M1 BV vs. YSP EBV-BM BV	44.25	30.27 to 58.23	Yes	****	<0.0001	[TRBV19 is	predominately used by M1 in YSP and OSP.]
YSP IAV-M1 BV vs. YSP EBV-BR BV	39.95	25.97 to 53.92	Yes	****	<0.0001
OSP IAV-M1 BV vs. OSP EBV-BM BV	45.47	32.21 to 58.74	Yes	****	<0.0001
OSP IAV-M1 BV vs. OSP EBV-BR BV	39.84	26.58 to 53.11	Yes	****	<0.0001
YSP IAV-M1 BV vs. OSP EBV-BM BV	42.05	28.79 to 55.32	Yes	****	<0.0001
YSP IAV-M1 BV vs. OSP EBV-BR BV	36.42	23.16 to 49.69	Yes	****	<0.0001
OSP IAV-M1 BV vs. YSP EBV-BR BV	43.37	29.39 to 57.34	Yes	****	<0.0001
OSP IAV-M1 BV vs. YSP EBV-BM BV	47.67	33.69 to 61.65	Yes	****	<0.0001
TRBV19 crossrective vs cognate
YSP IAV-M1 BV vs. YSP M1BR BV	43.37	28.27 to 58.47	Yes	****	<0.0001	[TRBV19 is selected by M1.]
YSP IAV-M1 BV vs. YSP M1BM BV	34.58	17.46 to 51.70	Yes	****	<0.0001
OSP IAV-M1 BV vs. OSP M1BR BV	44.32	27.20 to 61.44	Yes	****	<0.0001
OSP IAV-M1 BV vs. OSP M1BM BV	44.5	29.40 to 59.60	Yes	****	<0.0001
YSP IAV-M1 BV vs. OSP M1BR BV	40.9	23.78 to 58.02	Yes	****	<0.0001
YSP IAV-M1 BV vs. OSP M1BM BV	41.08	25.98 to 56.18	Yes	****	<0.0001
OSP IAV-M1 BV vs. YSP M1BR BV	46.79	31.69 to 61.89	Yes	****	<0.0001
OSP IAV-M1 BV vs. YSP M1BM BV	38	20.88 to 55.12	Yes	****	<0.0001
TRBV29 cognate vs cognate
YSP IAV-M1 BV vs. YSP EBV-BM BV	-15.01	-28.99 to -1.029	Yes	*	0.024	[TRBV29 is predominately used by BM responses in YSP.]
YSP EBV-BM BV vs. YSP EBV-BR BV	15.24	1.260 to 29.22	Yes	*	0.0202
TRBV29 crossreactive vs cognate
NONE						[TRBV29 is not used by any cross-reactive responses in either donor groups.]

## Sheet: TRAV family usage
2 Way ANOVA TCRBV Usage YSP OSP all epitopes
Tukey's multiple comparisons test	Predicted (LS) mean diff.	95.00% CI of diff.	Significant?	Summary	Adjusted P AVlue	Interpretations
TRAV5 cognate vs cognate
YSP IAV-M1 AV vs. YSP EBV-BM AV	-18.89	-27.83 to -9.962	Yes	****	<0.0001	[TRAV5 is predominantly used by YSP and OSP EBV-BM.]
YSP EBV-BM AV vs. YSP EBV-BR AV	18.99	10.05 to 27.92	Yes	****	<0.0001	[TRAV5 is used significantly more by OSP than YSP.]
OSP IAV-M1 AV vs. OSP EBV-BM AV	-27.23	-35.71 to -18.76	Yes	****	<0.0001
OSP EBV-BM AV vs. OSP EBV-BR AV	27.76	19.78 to 35.75	Yes	****	<0.0001
YSP EBV-BM AV vs. OSP EBV-BM AV	-9.448	-17.92 to -0.9741	Yes	*	0.0154
YSP IAV-M1 AV vs. OSP EBV-BM AV	-28.34	-36.82 to -19.87	Yes	****	<0.0001
OSP IAV-M1 AV vs. YSP EBV-BM AV	-17.78	-26.72 to -8.852	Yes	****	<0.0001
YSP EBV-BM AV vs. OSP EBV-BR AV	18.32	9.843 to 26.79	Yes	****	<0.0001
OSP EBV-BM AV vs. YSP EBV-BR AV	28.43	19.96 to 36.91	Yes	****	<0.0001
TRAV5 crossreactive vs cognate
YSP EBV-BM AV vs. YSP M1BR AV	18.62	8.972 to 28.27	Yes	****	<0.0001	[TRAV5 is used by cognate EBV-BM for YSP and OSP, as well as M1BM, but not M1BR. OSP uses TRAV5 significantly more than YSP for M1BM responses.]
YSP EBV-BM AV vs. YSP M1BM AV	13.23	2.286 to 24.17	Yes	**	0.0052	[TRAV5 is selected by EBV-BM.]
OSP IAV-M1 AV vs. OSP M1BM AV	-20.82	-30.47 to -11.17	Yes	****	<0.0001
OSP EBV-BM AV vs. OSP M1BR AV	22.2	11.63 to 32.77	Yes	****	<0.0001
OSP EBV-BR AV vs. OSP M1BM AV	-21.35	-30.58 to -12.13	Yes	****	<0.0001
OSP M1BR AV vs. OSP M1BM AV	-15.79	-27.32 to -4.255	Yes	***	0.0007
YSP M1BM AV vs. OSP M1BM AV	-16.26	-27.79 to -4.730	Yes	***	0.0004
YSP EBV-BM AV vs. OSP M1BR AV	12.75	1.811 to 23.69	Yes	**	0.0087
OSP EBV-BM AV vs. YSP M1BR AV	28.07	18.84 to 37.29	Yes	****	<0.0001
OSP EBV-BM AV vs. YSP M1BM AV	22.67	12.11 to 33.24	Yes	****	<0.0001
YSP EBV-BR AV vs. OSP M1BM AV	-22.02	-31.67 to -12.37	Yes	****	<0.0001
YSP M1BR AV vs. OSP M1BM AV	-21.66	-31.97 to -11.34	Yes	****	<0.0001
YSP IAV-M1 AV vs. OSP M1BM AV	-21.93	-31.58 to -12.28	Yes	****	<0.0001
TRAV8 cognate vs cognate
YSP IAV-M1 AV vs. YSP EBV-BR AV	-17.58	-26.52 to -8.652	Yes	****	<0.0001	[TRAV8 is used by cognate EBV-BR for YSP and OSP, as well as OSP IAV-M1. TRAV8 is used by OSP significantly more than YSP.]
YSP EBV-BM AV vs. YSP EBV-BR AV	-15.76	-24.69 to -6.824	Yes	****	<0.0001
OSP IAV-M1 AV vs. OSP EBV-BR AV	-9.227	-17.70 to -0.7534	Yes	*	0.0204
YSP IAV-M1 AV vs. OSP IAV-M1 AV	-9.018	-17.95 to -0.08586	Yes	*	0.0456
YSP IAV-M1 AV vs. OSP EBV-BR AV	-18.25	-26.72 to -9.771	Yes	****	<0.0001
OSP EBV-BM AV vs. OSP EBV-BR AV	-14.75	-22.74 to -6.759	Yes	****	<0.0001
OSP EBV-BM AV vs. YSP EBV-BR AV	-14.09	-22.56 to -5.614	Yes	****	<0.0001
YSP EBV-BM AV vs. OSP EBV-BR AV	-16.42	-24.89 to -7.943	Yes	****	<0.0001
TRAV8 crossreactive vs cognate
YSP IAV-M1 AV vs. YSP M1BR AV	-18.82	-28.47 to -9.176	Yes	****	<0.0001	[TRAV8 is used by YSP and OSP M1BR, at an almost equal frequency.]
YSP EBV-BM AV vs. YSP M1BR AV	-17	-26.64 to -7.348	Yes	****	<0.0001	[TRAV8 is selected by EBV-BR.]
YSP EBV-BR AV vs. YSP M1BM AV	17.85	6.907 to 28.79	Yes	****	<0.0001
YSP M1BR AV vs. YSP M1BM AV	19.09	7.554 to 30.62	Yes	****	<0.0001
OSP IAV-M1 AV vs. OSP M1BR AV	-12.05	-22.99 to -1.112	Yes	*	0.0178
OSP EBV-BM AV vs. OSP M1BR AV	-17.57	-28.14 to -7.004	Yes	****	<0.0001
OSP EBV-BR AV vs. OSP M1BM AV	9.299	0.07446 to 18.52	Yes	*	0.0463
OSP M1BR AV vs. OSP M1BM AV	12.12	0.5927 to 23.66	Yes	*	0.0302
YSP IAV-M1 AV vs. OSP M1BR AV	-21.07	-32.01 to -10.13	Yes	****	<0.0001
YSP IAV-M1 AV vs. OSP M1BM AV	-8.946	-18.59 to 0.7021	No	ns	0.0961
OSP IAV-M1 AV vs. YSP M1BR AV	-9.805	-19.45 to -0.1578	Yes	*	0.0427
YSP EBV-BM AV vs. OSP M1BR AV	-19.24	-30.18 to -8.302	Yes	****	<0.0001
OSP EBV-BM AV vs. YSP M1BR AV	-15.33	-24.55 to -6.102	Yes	****	<0.0001
OSP EBV-BR AV vs. YSP M1BM AV	18.51	7.939 to 29.08	Yes	****	<0.0001
YSP M1BR AV vs. OSP M1BM AV	9.878	-0.4360 to 20.19	No	ns	0.0738
OSP M1BR AV vs. YSP M1BM AV	21.33	8.700 to 33.96	Yes	****	<0.0001
TRAV12 cognate vs cognate
YSP IAV-M1 AV vs. YSP EBV-BM AV	-14.07	-23.00 to -5.140	Yes	****	<0.0001	[TRAV12 YSP EBV-BM and EBV-BR. TRAV12 is used by BR responses significantly more in YSP than OSP. ]
YSP IAV-M1 AV vs. YSP EBV-BR AV	-20.22	-29.15 to -11.29	Yes	****	<0.0001
YSP EBV-BR AV vs. OSP EBV-BR AV	15.03	6.559 to 23.51	Yes	****	<0.0001
YSP IAV-M1 AV vs. OSP M1BM AV	-10.19	-19.83 to -0.5390	Yes	*	0.0288
OSP IAV-M1 AV vs. YSP EBV-BM AV	-10.94	-19.87 to -2.005	Yes	**	0.0043
YSP EBV-BM AV vs. OSP EBV-BR AV	8.883	0.4092 to 17.36	Yes	*	0.0311
OSP EBV-BM AV vs. YSP EBV-BR AV	-13.56	-22.04 to -5.091	Yes	****	<0.0001
TRAV12 crossreactive vs cognate
YSP M1BM AV vs. OSP M1BM AV	-10.89	-22.42 to 0.6426	No	ns	0.083	[TRAV12 is used only by M1BM responses by OSP.TRAV12 is used significantly more by OSP than YSP for M1BM responses.]
YSP EBV-BM AV vs. YSP M1BR AV	11.98	2.332 to 21.63	Yes	**	0.0035	[TRAV12 is selected by EBV responses.]
YSP EBV-BM AV vs. YSP M1BM AV	14.77	3.835 to 25.71	Yes	***	0.0008
YSP EBV-BR AV vs. YSP M1BR AV	18.13	8.482 to 27.78	Yes	****	<0.0001
YSP EBV-BR AV vs. YSP M1BM AV	20.92	9.985 to 31.86	Yes	****	<0.0001
YSP EBV-BR AV vs. OSP M1BR AV	16.64	5.696 to 27.57	Yes	****	<0.0001
YSP EBV-BR AV vs. OSP M1BM AV	10.04	0.3877 to 19.68	Yes	*	0.0338
TRAV13 cognate vs cognate
OSP IAV-M1 AV vs. OSP EBV-BM AV	10.57	2.099 to 19.05	Yes	**	0.0032	[TRAV13 is predominately ussed by IAV-M1 responses in YSP and OSP.]
TRAV13 crossreactive vs cognate
OSP IAV-M1 AV vs. OSP M1BR AV	10.39	-0.5509 to 21.33	No	ns	0.0792	[TRAV13 is predominately used by cognate IAV-M1 responses but at a low frequency in crossreactive responses.]
OSP IAV-M1 AV vs. OSP M1BM AV	11.03	1.379 to 20.67	Yes	*	0.0113
YSP IAV-M1 AV vs. OSP M1BR AV	5.55	-5.389 to 16.49	No	ns	0.8442
OSP IAV-M1 AV vs. YSP M1BR AV	9.243	-0.4047 to 18.89	No	ns	0.0735
TRAV21 cognate vs cognate
OSP IAV-M1 AV vs. OSP EBV-BR AV	-10.38	-18.85 to -1.902	Yes	**	0.0043	[TRAV21 is predominately used by OSP EBV-BR cognate responses. TRAV21 is used significantly for BR by OSP than YSP.]
OSP EBV-BM AV vs. OSP EBV-BR AV	-9.254	-17.24 to -1.265	Yes	**	0.0095
YSP EBV-BR AV vs. OSP EBV-BR AV	-10.29	-18.76 to -1.814	Yes	**	0.0049
YSP IAV-M1 AV vs. OSP EBV-BR AV	-8.755	-17.23 to -0.2812	Yes	*	0.0362
YSP EBV-BM AV vs. OSP EBV-BR AV	-9.885	-18.36 to -1.411	Yes	**	0.0086
TRAV21 crossreactive vs cognate
YSP M1BR AV vs. OSP M1BR AV	12.44	0.9055 to 23.97	Yes	*	0.0228	[TRAV21 is predominately used by YSP M1BR. TRAV21 is used significantly more by YSP than OSP for M1BR responses.]
YSP IAV-M1 AV vs. YSP M1BR AV	-10.35	-20.00 to -0.7048	Yes	*	0.0241	[TRAV21 is selected by EBV-BR.]
YSP EBV-BM AV vs. YSP M1BR AV	-11.48	-21.13 to -1.835	Yes	**	0.0065
YSP EBV-BR AV vs. YSP M1BR AV	-11.89	-21.53 to -2.238	Yes	**	0.0039
YSP M1BR AV vs. YSP M1BM AV	11.55	0.01815 to 23.08	Yes	*	0.0493
OSP EBV-BR AV vs. OSP M1BR AV	10.84	0.2705 to 21.41	Yes	*	0.0391
OSP EBV-BR AV vs. OSP M1BM AV	10.8	1.579 to 20.03	Yes	**	0.0082
OSP IAV-M1 AV vs. YSP M1BR AV	-11.97	-21.62 to -2.326	Yes	**	0.0035
OSP EBV-BM AV vs. YSP M1BR AV	-10.85	-20.08 to -1.626	Yes	**	0.0077
YSP M1BR AV vs. OSP M1BM AV	12.4	2.088 to 22.72	Yes	**	0.0056
TRAV27 cognate vs cognate
OSP IAV-M1 AV vs. OSP EBV-BM AV	14.02	5.547 to 22.49	Yes	****	<0.0001	[TRAV27 is predominately IAV-M1 responses in YSP and OSP.]
OSP IAV-M1 AV vs. OSP EBV-BR AV	13.54	5.065 to 22.01	Yes	****	<0.0001
YSP IAV-M1 AV vs. OSP EBV-BM AV	9.482	1.008 to 17.96	Yes	*	0.0147
YSP IAV-M1 AV vs. OSP EBV-BR AV	9	0.5262 to 17.47	Yes	*	0.027
OSP IAV-M1 AV vs. YSP EBV-BM AV	11.84	2.904 to 20.77	Yes	**	0.0012
OSP IAV-M1 AV vs. YSP EBV-BR AV	10.44	1.510 to 19.37	Yes	**	0.0084
TRAV27 crossreactive vs cognate
YSP IAV-M1 AV vs. YSP M1BR AV	9.453	-0.1946 to 19.10	No	ns	0.0604	[TRAV27 is not significantly by crossreactive responses.]
OSP IAV-M1 AV vs. OSP M1BR AV	13.72	2.783 to 24.66	Yes	**	0.003
OSP IAV-M1 AV vs. OSP M1BM AV	14.42	4.770 to 24.06	Yes	***	0.0001
YSP IAV-M1 AV vs. OSP M1BM AV	9.879	0.2309 to 19.53	Yes	*	0.0397
OSP IAV-M1 AV vs. YSP M1BR AV	13.99	4.344 to 23.64	Yes	***	0.0002
OSP IAV-M1 AV vs. YSP M1BM AV	12.81	1.867 to 23.75	Yes	**	0.0082
TRAV29 cognate vs cognate
OSP IAV-M1 AV vs. OSP EBV-BM AV	-11.71	-20.19 to -3.240	Yes	***	0.0005	[TRAV29 is predominately used by BM for OSP.]
OSP EBV-BM AV vs. OSP EBV-BR AV	10.29	2.304 to 18.28	Yes	**	0.0019
YSP EBV-BM AV vs. OSP EBV-BM AV	-8.352	-16.83 to 0.1216	No	ns	0.0572
YSP IAV-M1 AV vs. OSP EBV-BM AV	-11.07	-19.55 to -2.598	Yes	**	0.0015
OSP EBV-BM AV vs. YSP EBV-BR AV	12.41	3.940 to 20.89	Yes	***	0.0002
TRAV29 crossreactive vs cognate
OSP EBV-BM AV vs. OSP M1BR AV	13.13	2.559 to 23.70	Yes	**	0.0035	[TRAV29 is not used significantly by any crossreactive populations or by YSP. TRAV29 is selected by BM.]
OSP EBV-BM AV vs. OSP M1BM AV	10.71	1.483 to 19.93	Yes	**	0.0092
OSP EBV-BM AV vs. YSP M1BR AV	10.9	1.678 to 20.13	Yes	**	0.0072
TRAV38 cognate vs cognate
YSP IAV-M1 AV vs. YSP EBV-BM AV	16.75	7.813 to 25.68	Yes	****	<0.0001	[TRAV38 is predominately used by M1 in YSP and OSP. TRAV38 is used significantly more by YSP than OSP.]
YSP IAV-M1 AV vs. YSP EBV-BR AV	17.13	8.198 to 26.06	Yes	****	<0.0001
OSP IAV-M1 AV vs. OSP EBV-BM AV	9.512	1.038 to 17.99	Yes	*	0.0142
OSP IAV-M1 AV vs. OSP EBV-BR AV	8.365	-0.1083 to 16.84	No	ns	0.0564
YSP IAV-M1 AV vs. YSP M1BR AV	18.18	8.527 to 27.82	Yes	****	<0.0001
YSP IAV-M1 AV vs. YSP M1BM AV	11.07	0.1297 to 22.01	Yes	*	0.0446
YSP IAV-M1 AV vs. OSP EBV-BM AV	18.48	10.00 to 26.95	Yes	****	<0.0001
YSP IAV-M1 AV vs. OSP EBV-BR AV	17.33	8.855 to 25.80	Yes	****	<0.0001
TRAV38 crossreactive vs cognate
OSP IAV-M1 AV vs. YSP M1BR AV	9.212	-0.4362 to 18.86	No	ns	0.0757	[TRAV38 is not significantly used by any crossreactive responses for both donor groups. TRAV38 is selected by M1.]
OSP IAV-M1 AV vs. OSP M1BM AV	9.659	0.01173 to 19.31	Yes	*	0.0494
YSP IAV-M1 AV vs. OSP M1BR AV	17.54	6.601 to 28.48	Yes	****	<0.0001
YSP IAV-M1 AV vs. OSP M1BM AV	18.62	8.975 to 28.27	Yes	****	<0.0001

## Sheet: TRBJ family usage
2 Way ANOVA TCRBJ Usage YSP ESP all epitopes
Tukey's multiple comparisons test	Predicted (LS) mean diff.	95.00% CI of diff.	Significant?	Summary	Adjusted P Value	Notes
JB2.7 cognate vs cognate						cognate BJ2.7
OSP M1 JB vs. YSP BR JB	24.92	-0.4745 to 50.32	No	ns	0.0666	OSP uses more BJ2.7 than YSP BR
JB2.7 crossreactive vs cognate
OSP BR JB vs. OSP M1L-BM JB	-30.38	-60.43 to -0.3294	Yes	*	0.0421	OSP uses more BJ2.7 in cross-reactive M1LBM than its cognate BR, but not M1 or BM
YSP M1L-BM JB vs. OSP M1L-BM JB	-34.72	-70.63 to 1.197	No	ns	0.0829	OSP uses BJ2.7 in M1LBM more than YSP.
OSP M1 JB vs. YSP M1L-BR JB	29.48	2.049 to 56.91	Yes	*	0.015	OSP uses BJ2.7 more than YSP cross-reactive
YSP BR JB vs. OSP M1L-BM JB	-32.15	-63.25 to -1.046	Yes	*	0.0294
YSP M1L-BR JB vs. OSP M1L-BM JB	-36.71	-69.49 to -3.922	Yes	**	0.007

## Sheet: TRAJ family usage
2 Way ANOVA TCRAJ Usage YSP ESP all epitopes
Tukey's multiple comparisons test	Predicted (LS) mean diff.	95.00% CI of diff.	Significant?	Summary	Adjusted P Value
JA4-1 crossreactive vs cognate
OSP BM JA vs. OSP M1L-BM JA	-9.763	-19.12 to -0.4017	Yes	*	0.0329
OSP BR JA vs. OSP M1L-BM JA	-8.966	-18.33 to 0.3952	No	ns	0.0738	OSP uses JA4.1 for M1BM more than OSP BM, BR and YSP BR
YSP BR JA vs. OSP M1L-BM JA	-9.804	-19.49 to -0.1141	Yes	*	0.0447
JA18-1 cognate vs cognate
OSP M1 JA vs. OSP BM JA	8.446	0.9401 to 15.95	Yes	*	0.0137	OSP uses M1 JA more than OSP and YSP BM JA
OSP M1 JA vs. YSP BM JA	7.971	0.05891 to 15.88	Yes	*	0.0466
JA20-1 cognate vs cognate
YSP M1 JA vs. YSP BM JA	-9.159	-17.07 to -1.247	Yes	**	0.0095	YSP uses JA20.1 for BM more than YSP M1, BR and OSP M1, BR
YSP BM JA vs. YSP BR JA	9.007	1.096 to 16.92	Yes	*	0.0118
YSP BM JA vs. OSP BM JA	9.794	2.288 to 17.30	Yes	**	0.0015
OSP M1 JA vs. YSP BM JA	-9.18	-17.09 to -1.268	Yes	**	0.0092
YSP BM JA vs. OSP BR JA	7.406	-0.09989 to 14.91	No	ns	0.0567
JA20-1 crossreactive vs cognate
YSP BM JA vs. YSP M1L-BR JA	8.046	-0.4995 to 16.59	No	ns	0.0851	JA20.1 IS used more by cognate BM than any crossreactive populations
YSP BM JA vs. OSP M1L-BM JA	9.635	-0.05492 to 19.32	No	ns	0.0528
JA21-1 cognate vs cognate
YSP M1 JA vs. YSP BR JA	-8.665	-16.58 to -0.7530	Yes	*	0.0191	JA21.1 is predominately used by YSP BR. This is more than OSP or YSP M1, BM.
YSP BM JA vs. YSP BR JA	-7.886	-15.80 to 0.02584	No	ns	0.0516
OSP M1 JA vs. YSP BR JA	-8.832	-16.74 to -0.9199	Yes	*	0.0152
OSP BM JA vs. YSP BR JA	-8.208	-15.71 to -0.7017	Yes	*	0.0194
JA26-1 cognate vs cognate
NONE						JA26.1. is not used by cognate populations
JA26-1 crossreactive vs cognate
YSP M1 JA vs. YSP M1L-BM JA	-12.17	-21.86 to -2.477	Yes	**	0.0029	JA26.1 is predominately used by YSP M1LBM. More than OSP or YSP XR and cognate.
YSP BM JA vs. YSP M1L-BM JA	-12.1	-21.79 to -2.413	Yes	**	0.0032
YSP BR JA vs. YSP M1L-BM JA	-11.08	-20.77 to -1.390	Yes	*	0.0112
YSP M1L-BR JA vs. YSP M1L-BM JA	-11.4	-21.61 to -1.185	Yes	*	0.0152
YSP M1L-BM JA vs. OSP M1L-BM JA	10.77	-0.4176 to 21.96	No	ns	0.0706
OSP M1 JA vs. YSP M1L-BM JA	-10.78	-20.47 to -1.087	Yes	*	0.0158
OSP BM JA vs. YSP M1L-BM JA	-11.59	-20.95 to -2.232	Yes	**	0.0036
OSP BR JA vs. YSP M1L-BM JA	-11.3	-20.66 to -1.935	Yes	**	0.0053
JA27-1 cognate vs cognate
YSP BM JA vs. YSP BR JA	-8.241	-16.15 to -0.3296	Yes	*	0.0333	JA27 is used primarily by YSP BR.
OSP M1 JA vs. YSP BR JA	-7.467	-15.38 to 0.4445	No	ns	0.0834
JA27-1 crossreactive vs cognate
none
JA31-1 cognate vs cognate
none
JA31-1 crossreactive vs cognate
YSP M1 JA vs. YSP M1L-BR JA	-12.03	-20.58 to -3.488	Yes	***	0.0004	JA31.1 is used by predominately crossreactive populations YSP M1LBR
YSP M1L-BR JA vs. YSP M1L-BM JA	10.36	0.1494 to 20.58	Yes	*	0.0435
YSP M1L-BR JA vs. OSP M1L-BR JA	7.09	-3.124 to 17.30	No	ns	0.4577
OSP BR JA vs. YSP M1L-BR JA	-10.07	-18.24 to -1.898	Yes	**	0.0039
YSP M1L-BR JA vs. OSP M1L-BM JA	10.52	0.3061 to 20.73	Yes	*	0.0374
JA34-1 cognate vs cognate
YSP M1 JA vs. YSP BR JA	-11.11	-19.02 to -3.195	Yes	***	0.0004	JA34.1 is predominately used by BR cognate responses in YSP and OSP
YSP BM JA vs. YSP BR JA	-7.603	-15.51 to 0.3087	No	ns	0.0717
OSP M1 JA vs. OSP BR JA	-10.38	-17.88 to -2.872	Yes	***	0.0005
OSP BM JA vs. OSP BR JA	-8.71	-15.79 to -1.634	Yes	**	0.004
YSP M1 JA vs. OSP BR JA	-10.33	-17.84 to -2.823	Yes	***	0.0006
OSP M1 JA vs. YSP BR JA	-11.16	-19.07 to -3.243	Yes	***	0.0004
OSP BM JA vs. YSP BR JA	-9.488	-16.99 to -1.982	Yes	**	0.0026
JA34-1 crossreactive vs cognate
YSP M1 JA vs. YSP M1L-BR JA	-20.99	-29.54 to -12.44	Yes	****	<0.0001	JA34.1 is used by M1L-BR for YSP and M1LBM for OSP and YSP. It is used more for BR responses.
YSP BM JA vs. YSP M1L-BR JA	-17.49	-26.03 to -8.941	Yes	****	<0.0001
YSP BR JA vs. YSP M1L-BR JA	-9.883	-18.43 to -1.338	Yes	**	0.0096
YSP BR JA vs. YSP M1L-BM JA	10.16	0.4659 to 19.85	Yes	*	0.0312
YSP M1L-BR JA vs. YSP M1L-BM JA	20.04	9.825 to 30.25	Yes	****	<0.0001
OSP M1 JA vs. OSP M1L-BM JA	-11.75	-21.44 to -2.063	Yes	**	0.0049
OSP BM JA vs. OSP M1L-BM JA	-10.09	-19.45 to -0.7242	Yes	*	0.023
YSP M1L-BR JA vs. OSP M1L-BR JA	12.95	2.732 to 23.16	Yes	**	0.0025
YSP M1L-BM JA vs. OSP M1L-BM JA	-10.75	-21.94 to 0.4357	No	ns	0.0716
YSP M1 JA vs. OSP M1L-BM JA	-11.7	-21.39 to -2.014	Yes	**	0.0053
OSP M1 JA vs. YSP M1L-BR JA	-21.04	-29.58 to -12.49	Yes	****	<0.0001
OSP BM JA vs. YSP M1L-BR JA	-19.37	-27.54 to -11.20	Yes	****	<0.0001
OSP BR JA vs. YSP M1L-BR JA	-10.66	-18.83 to -2.490	Yes	**	0.0015
OSP BR JA vs. YSP M1L-BM JA	9.378	0.01683 to 18.74	Yes	*	0.0492
JA42-1 cognate vs cognate
YSP M1 JA vs. YSP BM JA	12.1	4.188 to 20.01	Yes	****	<0.0001	JA42.1 is predominately used for M1 by YSP and OSP, but not crossreactive populations
YSP M1 JA vs. YSP BR JA	13.56	5.651 to 21.47	Yes	****	<0.0001
OSP M1 JA vs. OSP BM JA	25.28	17.77 to 32.79	Yes	****	<0.0001
OSP M1 JA vs. OSP BR JA	29.94	22.43 to 37.44	Yes	****	<0.0001
YSP M1 JA vs. OSP BR JA	10.9	3.395 to 18.41	Yes	***	0.0002
OSP M1 JA vs. YSP BM JA	31.14	23.22 to 39.05	Yes	****	<0.0001
OSP M1 JA vs. YSP BR JA	32.6	24.69 to 40.51	Yes	****	<0.0001
OSP BM JA vs. YSP BR JA	7.318	-0.1881 to 14.82	No	ns	0.0632
JA42-1 crossreactive vs cognate
YSP M1 JA vs. YSP M1L-BR JA	11.62	3.077 to 20.17	Yes	***	0.0007
YSP M1 JA vs. YSP M1L-BM JA	10.71	1.019 to 20.40	Yes	*	0.0171
OSP M1 JA vs. OSP M1L-BR JA	33.37	23.68 to 43.06	Yes	****	<0.0001
OSP M1 JA vs. OSP M1L-BM JA	32.52	22.83 to 42.21	Yes	****	<0.0001
YSP M1 JA vs. OSP M1L-BR JA	14.33	4.640 to 24.02	Yes	***	0.0001
YSP M1 JA vs. OSP M1L-BM JA	13.49	3.795 to 23.18	Yes	***	0.0005
OSP M1 JA vs. YSP M1L-BR JA	30.66	22.11 to 39.20	Yes	****	<0.0001
OSP M1 JA vs. YSP M1L-BM JA	29.74	20.05 to 39.43	Yes	****	<0.0001
JA45-1 cognate vs cognate
OSP M1 JA vs. OSP BM JA	-8.882	-16.39 to -1.376	Yes	**	0.007	JA45.1 is used by OSP and for BM responses but not cross-reactive responses in either group.
OSP BM JA vs. OSP BR JA	7.285	0.2088 to 14.36	Yes	*	0.0376
YSP BM JA vs. OSP BM JA	-9.211	-16.72 to -1.705	Yes	**	0.0041
YSP M1 JA vs. OSP BM JA	-8.933	-16.44 to -1.427	Yes	**	0.0065
OSP BM JA vs. YSP BR JA	7.193	-0.3132 to 14.70	No	ns	0.0734
JA45-1 crossreactive vs cognate
OSP BM JA vs. OSP M1L-BR JA	9.298	-0.06346 to 18.66	No	ns	0.0533
OSP BM JA vs. YSP M1L-BR JA	9.23	1.059 to 17.40	Yes	*	0.0131
OSP BM JA vs. YSP M1L-BM JA	9.042	-0.3198 to 18.40	No	ns	0.0686
JA49-1 cognate vs cognate
none
JA49-1 crossreactive vs cognate
OSP M1 JA vs. OSP M1L-BM JA	-13.94	-23.63 to -4.250	Yes	***	0.0002	JA49.1 was primarily used by OSP and for M1LBM responses, but not for YSP or cognate responses.
OSP BM JA vs. OSP M1L-BM JA	-9.136	-18.50 to 0.2254	No	ns	0.0626
OSP BR JA vs. OSP M1L-BM JA	-13.56	-22.92 to -4.199	Yes	***	0.0002
YSP M1L-BM JA vs. OSP M1L-BM JA	-13.84	-25.03 to -2.651	Yes	**	0.0037
YSP M1 JA vs. OSP M1L-BM JA	-13.18	-22.87 to -3.485	Yes	***	0.0007
YSP BM JA vs. OSP M1L-BM JA	-10.94	-20.63 to -1.254	Yes	*	0.0131
YSP BR JA vs. OSP M1L-BM JA	-11.91	-21.60 to -2.222	Yes	**	0.004
YSP M1L-BR JA vs. OSP M1L-BM JA	-13.46	-23.67 to -3.241	Yes	**	0.0013
JA51-1 cognate vs cognate
YSP M1 JA vs. YSP BM JA	10.07	2.156 to 17.98	Yes	**	0.0023	JA51.1 is used only by YSP M1.
YSP M1 JA vs. YSP BR JA	10.07	2.156 to 17.98	Yes	**	0.0023
YSP M1 JA vs. OSP M1 JA	8.525	0.6128 to 16.44	Yes	*	0.023
YSP M1 JA vs. OSP BM JA	10.07	2.562 to 17.57	Yes	***	0.0009
YSP M1 JA vs. OSP BR JA	10.07	2.562 to 17.57	Yes	***	0.0009
JA51-1 crossreactive vs cognate
YSP M1 JA vs. YSP M1L-BR JA	10.07	1.522 to 18.61	Yes	**	0.0075
YSP M1 JA vs. YSP M1L-BM JA	10.07	0.3776 to 19.76	Yes	*	0.0342
YSP M1 JA vs. OSP M1L-BR JA	10.07	0.3776 to 19.76	Yes	*	0.0342
YSP M1 JA vs. OSP M1L-BM JA	10.07	0.3776 to 19.76	Yes	*	0.0342
JA58-1 cognate vs cognate
YSP M1 JA vs. YSP BM JA	8.218	0.3066 to 16.13	Yes	*	0.0343	JA58.1 is only used by YSP M1.
YSP M1 JA vs. YSP BR JA	7.99	0.07845 to 15.90	Yes	*	0.0455
YSP M1 JA vs. OSP M1 JA	8.139	0.2277 to 16.05	Yes	*	0.0378
YSP M1 JA vs. OSP BM JA	8.241	0.7348 to 15.75	Yes	*	0.0185
YSP M1 JA vs. OSP BR JA	8.263	0.7568 to 15.77	Yes	*	0.0179
JA58-1 crossreactive vs cognate
YSP M1 JA vs. YSP M1L-BR JA	8.216	-0.3302 to 16.76	No	ns	0.0714
