# Supplementary material for: Cross-reactivity influences changes in human influenza A virus and Epstein Barr virus specific CD8 memory T cell receptor alpha and beta repertoires between young and old
Source: Front Immunol. 2023 Feb 24;13:1011935. doi: 10.3389/fimmu.2022.1011935 (PMC10009332; doi:10.3389/fimmu.2022.1011935)
Supplement: Supplementary file 9 [file Table_4.xlsx]

## Sheet: sheet 1
Epitope	Group	Donor ID	TRAV	CDR3α sequences (AA)	TRAJ	TRBV	CDR3β sequences (AA)	TRBJ	Counts
IAV-M1	YSP	ES179	TRAV6*01	CALDKGGGSQGNLIF	TRAJ42*01	TRBV19*01	CASSTRSTDTQYF	TRBJ2-3*01	1
			TRAV6*01	CALDMGGGSQGNLIF	TRAJ42*01	TRBV19*01	CASSTRSTDTQYF	TRBJ2-3*01	2
			TRAV25*01	CAGNYGGSQGNLIF	TRAJ42*01	TRBV19*01	CASSPRSTDTQYF	TRBJ2-3*01	1
			TRAV27*01	CAAGGSQGNLIF	TRAJ42*01	TRBV19*01	CASSIRSSYEQYF	TRBJ2-7*01	1
			TRAV20*01	CAVQPPNFGNEKLTF	TRAJ48*01	TRBV19*01	CASSGRSTDTQYF	TRBJ2-3*01	2
IAV-M1	YSP	ES556	TRAV5*01	CAETGGGSQGNLIF	TRAJ42*01	TRBV19*01	CASSIRSSYEQYF	TRBJ2-7*01	1
			TRAV27*01	CAGGGSSNTGKLIF	TRAJ37*02	TRBV19*01	CASSIRSSYEQYF	TRBJ2-7*01	1
			TRAV12-1*01	CVVRVDYKLSF	TRAJ20*01	TRBV28*01	CASSPVDRSLNQPQHF	TRBJ1-5*01	1
			TRAV38-2/DV8*01	CAYSSSAGGTSYGKLTF	TRAJ52*01	TRBV19*01	CASSIGLYGYTF	TRBJ1-2*01	1
			TRAV5*01	CAENQGGGSQGNLIF	TRAJ42*01	TRBV19*01	CASSSRSSGELFF	TRBJ2-2*01	1
			TRAV27*01	CAGSSGNTGKLIF	TRAJ37*01	TRBV19*01	CASSIRSGYEQYF	TRBJ2-7*01	1
			TRAV27*01	CAGVDGGSQGNLIF	TRAJ42*01	TRBV19*01	CASSIRSSYEQYF	TRBJ2-7*01	1
			TRAV16*01	CARKSYGQNFVF	TRAJ26*01	TRBV19*01	CASSIRSSYEQYF	TRBJ2-7*01	1
			TRAV27*01	CAGGGGGSQGNLIF	TRAJ42*01	TRBV19*01	CASSFRSSYEQYF	TRBJ2-7*01	1
			TRAV27*01	CAGAGGGSQGNLIF	TRAJ42*01	TRBV19*01	CASSGRSTDTQYF	TRBJ2-3*01	1
			TRAV16*01	CALSGPRSNYQLIW	TRAJ33*01	TRBV19*01	CASSSRSTDTQYF	TRBJ2-3*01	1
			TRAV12-3*02	CAMSGDGGSQGNLIF	TRAJ42*01	TRBV19*01	CASSTRSGYEQFF	TRBJ2-1*01	1
			TRAV30*01	CGTDTTDSWGKFQF	TRAJ24*02	TRBV19*01	CASSSRGSDTQYF	TRBJ2-3*01	1
			TRAV27*01	CAGASGNTGKLIF	TRAJ37*01	TRBV19*01	CASSIRSSYEQYF	TRBJ2-7*01	1
			TRAV35*02	CAGGGYGGSQGNLIF	TRAJ42*01	TRBV19*01	CASSSRSSGELFF	TRBJ2-2*01	1
			TRAV27*01	CAGGGSQGNLIF	TRAJ42*01	TRBV19*01	CASSIRSSYEQYF	TRBJ2-7*01	1
			TRAV27*01	CAGGGSSNTGKLIF	TRAJ37*02	TRBV19*01	CASSIRSSYEQYF	TRBJ2-7*01	1
			TRAV27*01	CAGANGGSQGNLIF	TRAJ42*01	TRBV19*01	CASSKRSSGELFF	TRBJ2-2*01	1
			TRAV27*01	CAAGGSQGNLIF	TRAJ42*01	TRBV19*01	CASSVRSSYEQYF	TRBJ2-7*01	2
			TRAV27*01	CAGGGSQGNLIF	TRAJ42*01	TRBV19*01	CASSIRSAYEQYF	TRBJ2-7*01	1
IAV-M1	OSP	D044	TRAV38-2/DV8*01	CAYSPNAGGTSYGKLTF	TRAJ52*01	TRBV19*02	CASSMGLYGYTF	TRBJ1-2*01	2
			TRAV16*01	CAPPPSLGKTF	TRAJ58*01	TRBV19*02	CASSILDGAYNEQFF	TRBJ2-1*01	1
			CASSIRSAYEQYF	CAGAVTMNRDDKIIF	TRAJ30*01	TRBV19*02	CASSIRWSYEQYF	TRBJ2-7*01	2
			TRAV27*01	CAGGGSQGNLIF	TRAJ42*01	TRBV19*02	CASSIRSSYEQFF	TRBJ2-1*01	4
			TRAV24*01	CASHSGNTGKLIF	TRAJ37*01	TRBV19*02	CASSIFAGDTQYF	TRBJ2-3*01	1
			TRAV27*01	CAGAGGGSQGNFIF	TRAJ42*01	TRBV19*03	CASSQRSTDTQYF	TRBJ2-3*01	2
			TRAV27*01	CAGPSHQGGKLIF	TRAJ23*01	TRBV19*02	CASSMRSGWEQFF	TRBJ2-1*01	2
			TRAV27*01	CAGAGNTGKLIF	TRAJ37*02	TRBV19*02	CASSVRSSYEQYF	TRBJ2-7*01	3
			TRAV8-6*02	CAVSDGTGGFKTIF	TRAJ9*01	TRBV9*01	CASSEGHHSHTDTQYF	TRBJ2-3*01	1
			TRAV38-2/DV8*01	CAYMINAGGTSYGKLTF	TRAJ52*01	TRBV19*02	CASSIGVYGYTF	TRBJ1-2*01	1
			TRAV38-1*01	CAFMKHEGQGAQKLVF	TRAJ54*01	TRBV5-8*01	CASSLSGWDRGLRSYEQYF	TRBJ2-7*01	1
			TRAV3*01	CVVRGTNAGKSTF	TRAJ27*01	TRBV19*02	CASSIYSTNEQFF	TRBJ2-1*01	1
			TRAV27*01	CAGAGMGMNRDDKIIF	TRAJ30*01	TRBV19*02	CASSIRSYYEQYF	TRBJ2-7*01	1
			TRAV3*01	CVVRWTNAGKSTF	TRAJ27*01	TRBV19*02	CASSIYSTNEQFF	TRBJ2-1*01	1
			TRAV12-1*01	CVEDYGGSQGNLIF	TRAJ42*01	TRBV19*02	CASSSRSADTQYF	TRBJ2-3*01	1
			TRAV27*01	CAGSGNTGKLIF	TRAJ37*01	TRBV19*02	CASSTRSAYEQYF	TRBJ2-7*01	4
			TRAV24*01	CAYLGGWGKLQF	TRAJ24*02	TRBV19*02	CASSIYSQETQYF	TRBJ2-5*01	1
			TRAV27*01	CAGSGNTGKLIF	TRAJ37*01	TRBV19*02	CASSIRSAYEQYF	TRBJ2-7*01	2
			TRAV27*01	CAGGGSQGNLIF	TRAJ42*01	TRBV19*02	CASSIRSSYEQYF	TRBJ2-7*01	11
			TRAV12-3*02	CAMSGEGGNTGKLIF	TRAJ37*01	TRBV19*02	CASSMRSSYEQYF	TRBJ2-7*01	1
			TRAV27*01	CAGSAVTGNHFFF	TRAJ49*01	TRBV19*02	CASSIRSAYEQYF	TRBJ2-7*01	1
			TRAV14/DV4*02	CAMRPNTGGFKTIF	TRAJ9*01	TRBV9*01	CASSEGVGESSYNSPLHF	TRBJ1-6*01	1
			TRAV13-1*02	CAPSGGGSQGNLIF	TRAJ42*01	TRBV19*02	CASSIRSSYNEQFF	TRBJ2-1*01	3
EBV-BM	YSP	ES556	TRAV5*01	CADPGGGNNLIF	TRAJ15*01	TRBV9*01	CASSTGQTTNTGELFF	TRBJ2-2*01	1
			TRAV5*01	CAESISSRASKIIF	TRAJ3*01	TRBV14*01	CASSQAPGGIQYF	TRBJ2-4*01	1
			TRAV13-1*02	CAAEGDSSYKLIF	TRAJ12*01	TRBV9*01	CASSVGTVTSGNTIYF	TRBJ1-3*01	1
			TRAV13-2*02	CAEGPGGQKLLF	TRAJ16*01	TRBV3-2*03	CASSPTSGSVYEQYF	TRBJ2-7*01	5
			TRAV20*01	CAVTSGTYKYIF	TRAJ40*01	TRBV28*01	CATIQGNTEAFF	TRBJ1-1*01	1
			TRAV38-1*01	CAFMSPSNSGYALNF	TRAJ41*01	TRBV5-1*01	CASSLALAGGLFANTGELFF	TRBJ2-2*01	1
			TRAV13-2*02	CAEGPGGQKLLF	TRAJ16*01	TRBV9*01	CASSVGTVTSGNTIYF	TRBJ1-3*01	1
			TRAV5*01	CAEMDAGFQKLVF	TRAJ8*01	TRBV20-1*07	CSAEAIYERTSGGPYNEQFF	TRBJ2-1*01	1
			TRAV5*01	CAEMDTGFQKLVF	TRAJ8*01	TRBV20-1*07	CSAEAIYERTSGGPYNEQFF	TRBJ2-1*01	3
			TRAV5*01	CADPGGGNNLIF	TRAJ15*01	TRBV6-4*02	CASSGAGDSDTQYF	TRBJ2-3*01	1
			TRAV5*01	CAEEGAGKSTF	TRAJ27*01	TRBV6-1*01	CASSEEAGTGNTEAFF	TRBJ1-1*01	1
			TRAV8-4*05	CACLNQGGKLIF	TRAJ23*01	TRBV7-8*03	CATGFGREQYF	TRBJ2-7*01	1
			TRAV12-1*01	CVVNGMDSSYKLIF	TRAJ12*01	TRBV2*01	CASSEGRVLPGELFF	TRBJ2-2*01	3
			TRAV5*01	CADPWGGTALIF	TRAJ15*01	TRBV10-2*01	CASSDGGGANYEQYF	TRBJ2-7*01	1
			TRAV19*01	CALASGTYKYIF	TRAJ40*01	TRBV20-1*07	CSATSGISYNEQFF	TRBJ2-1*01	1
			TRAV13-2*02	CAEIPSGGGADGLTF	TRAJ45*01	TRBV6-4*02	CASSDKVEGDTQYF	TRBJ2-3*01	1
			TRAV13-1*02	CAAEGDSSYKLIF	TRAJ12*01	TRBV9*01	CASSVGTVTSGNTIYF	TRBJ1-3*01	2
			TRAV9-2*04	CASYNTDKLIF	TRAJ34*01	TRBV3-2*03	CASSPTSGSVYEQYF	TRBJ2-7*01	1
			TRAV12-1*01	CVVNGGDSSYKLIF	TRAJ12*01	TRBV2*03	CASSAATVAPSEQYF	TRBJ2-7*01	4
			TRAV29/DV5*01	CAASAADDMRF	TRAJ43*01	TRBV4-2*01	CASSQTSAPYEQYF	TRBJ2-7*01	1
			TRAV12-2*03	CAANNARLMF	TRAJ31*01	TRBV29-1*02	CSVPDRGDINEQFF	TRBJ2-1*01	1
			TRAV29/DV5*01	CAAGGSQGNLIF	TRAJ42*01	TRBV27*01	CASSLTGTFVGYTF	TRBJ1-2*01	1
			TRAV1-2*01	CAVTPRKGRLMF	TRAJ31*01	TRBV18*01	CASSPRDPPSEQYF	TRBJ2-7*01	1
			TRAV12-1*01	CVVNGRDSSYKLIF	TRAJ12*01	TRBV2*03	CASSSSTVAPGELFF	TRBJ2-2*01	2
EBV-BM	OSP	D044	TRAV29/DV5*01	CVYRNNNARLMF	TRAJ31*01	TRBV28*01	CASSLSGSYEQYF	TRBJ2-7*01	5
			TRAV16*01	CALPMNRDDKIIF	TRAJ30*01	TRBV20/OR9-2*03	CSARDRTGNGYTF	TRBJ1-2*01	4
			TRAV12-1*01	CVVNGGDSSYKLIF	TRAJ12*01	TRBV2*03	CASSDGGVAPGEQFF	TRBJ2-1*01	1
			TRAV12-2*03	CAVNGRYSTLTF	TRAJ11*01	TRBV29-1*02	CSVVYGTELYEQYF	TRBJ2-7*01	1
			TRAV29/DV5*01	CAASAPSGNTPLVF	TRAJ29*01	TRBV7-2*04	CASSPPGVFGNTIYF	TRBJ1-3*01	1
			TRAV12-1*01	CVVNGGDSSYKLIF	TRAJ12*01	TRBV2*03	CASSDGGVAPGEQFF	TRBJ2-1*01	1
			TRAV12-1*01	CVVNGRDSSYKLIF	TRAJ12*01	TRBV2*03	CAGLPGEVVPGELFF	TRBJ2-2*01	1
			TRAV8-3*01	CAVVGTGNQFYF	TRAJ49*01	TRBV28*01	CASSLRVSRGAYEQYV	TRBJ2-7*02	1
			TRAV5*01	CAEPRDSNYQLIW	TRAJ33*01	TRBV27*01	CASIGSGYPYNEQFF	TRBJ2-1*01	13
			TRAV25*01	CAGYNAGGTSYGKLTF	TRAJ52*01	TRBV9*01	CASSVGLHDGVEQFF	TRBJ2-1*01	2
			TRAV8-3*01	CAVVGTGNQFYF	TRAJ49*01	TRBV28*01	CASSIRVSRGAYEQYV	TRBJ2-7*02	1
			TRAV29/DV5*01	CVYRNSNARLMW	TRAJ31*01	TRBV27*01	CASIGSGYPYNEQFF	TRBJ2-1*01	1
EBV-BR	YSP	ES556	TRAV8-1*01	CAVKDTDKLIF	TRAJ34*01	TRBV4-2*01	CASSPLAGDTQYF	TRBJ2-3*01	2
			TRAV12-2*03	CAAPYNFNKFYF	TRAJ21*01	TRBV12-4*01	CASSLVGVNEQYF	TRBJ2-7*01	7
			TRAV20*01	CAVRGYNAGNMFTF	TRAJ39*01	TRBV5-4*01	CASSFENEETQYF	TRBJ2-5*01	2
			TRAV25*01	CAGSSNDYKLSF	TRAJ20*01	TRBV20-1*07	CSARGTMFYEQYF	TRBJ2-7*01	1
			TRAV25*01	CAGSSNDYKLSF	TRAJ20*01	TRBV20/OR9-2*03	CSARGTEFYEQYF	TRBJ2-7*01	1
			TRAV13-1*01	CAASNSGTYKYIF	TRAJ40*01	TRBV9*01	CASSVGANNSPLHF	TRBJ1-6*01	2
			TRAV22*01	CSVERGSGTYKYIF	TRAJ40*01	TRBV25-1*01	CASWGSLEGHEQYF	TRBJ2-7*01	1
			TRAV8-1*01	CAVNAGQAGTALIF	TRAJ15*01	TRBV24/OR9-2*01	CATSDFLNNEQFF	TRBJ2-1*01	1
			TRAV13-1*02	CAALLGAGSYQLTF	TRAJ28*01	TRBV7-3*01	CASSWTATYEQYF	TRBJ2-7*01	1
			TRAV20*01	CAVRGYNAGNMLTF	TRAJ39*01	TRBV5-4*01	CASSFENEETQYF	TRBJ2-5*01	4
			TRAV8-1*01	CAVNNAGKSTF	TRAJ27*01	TRBV3-2*02	CASSQEPASGETQYF	TRBJ2-5*01	1
			TRAV22*01	CVVQFYF	TRAJ49*01	TRBV20-1*07	CSATRPTNYGYTF	TRBJ1-2*01	5
			TRAV12-3*02	CAMNNFNKFYF	TRAJ21*01	TRBV20-1*01	CSARADSGQELFF	TRBJ2-2*01	1
			TRAV8-1*01	CAVGDGGFKTIF	TRAJ9*01	TRBV28*01	CASRRIAGGAETQYF	TRBJ2-5*01	4
			TRAV20*01	CAVRGYNAANMFTF	TRAJ39*01	TRBV5-4*01	CASSFENEETQYF	TRBJ2-5*01	1
EBV-BR	OSP	D035	TRAV8-1*01	CAVKDTDKLIF	TRAJ34*01	TRBV20-1*07	CSANDRAYNEQFF	TRBJ2-1*01	6
			TRAV17*01	CATDNNNDMRF	TRAJ43*01	TRBV10-3*02	CAISPTGFADTQYF	TRBJ2-3*01	1
			TRAV8-1*01	CAVKDTDKLIF	TRAJ34*01	TRBV24/OR9-2*01	CATSDFLAAEDTQYF	TRBJ2-3*01	12
			TRAV8-1*01	CAVKDTDKFIF	TRAJ34*01	TRBV6-5*01	CASSSLLRGVQFF	TRBJ2-1*01	1
M1BR	YSP	ES179	TRAV8-1*01	CAGNNNARLTF	TRAJ31*01	TRBV3-2*03	CASSQALTDYGYTF	TRBJ1-2*01	3
			TRAV12-3*02	CASLNTDKLIF	TRAJ34*01	TRBV3-2*02	CASSQDLSDQETQYF	TRBJ2-5*01	1
			TRAV14/DV4*01	CAMREGLGNFNKFYF	TRAJ21*01	TRBV13*02	CASSGPGLAGALAKNIQYF	TRBJ2-4*01	2
			TRAV8-1*01	CAVKDTDKLIF	TRAJ34*01	TRBV28*01	CASSPYSYGYTF	TRBJ1-2*01	1
			TRAV8-1*01	CAVNNNARLMF	TRAJ31*01	TRBV3-2*03	CASSQALTDYGYTF	TRBJ1-2*01	25
			TRAV16*01	CALKDTDKLIF	TRAJ34*01	TRBV25-1*01	CASSEWFSYNEQFF	TRBJ2-1*01	1
			TRAV8-1*01	CAVGYGGATNKLIF	TRAJ32*02	TRBV28*01	CASSLRGAGSNQPQHF	TRBJ1-5*01	2
			TRAV27*01	CAVGYGNKLVF	TRAJ47*01	TRBV6-3*01	CASSFPNEQFF	TRBJ2-1*01	2
			TRAV8-1*01	CAVIGFGNVLHC	TRAJ35*01	TRBV7-9*01	CASSPGQGWETQYF	TRBJ2-5*01	1
			TRAV8-1*01	CAVKDTDKLIF	TRAJ34*01	TRBV19*01	CATSDYNEQFF	TRBJ2-1*01	3
			TRAV8-1*01	CAGNNNARLMF	TRAJ31*01	TRBV3-2*03	CASSQALTDYGYTF	TRBJ1-2*01	1
			TRAV12-2*03	CAVGWDQAGTALIF	TRAJ15*01	TRBV11-3*02	CASSPRMRDRGYNEQFF	TRBJ2-1*01	1
			TRAV8-1*01	CAVKDTDKLIF	TRAJ34*01	TRBV24/OR9-2*01	CATSDFSSHTDTQYF	TRBJ2-3*01	1
			TRAV16*01	CALGAWGGSARQLTF	TRAJ22*01	TRBV7-2*02	CASSSWLAGEGEQYF	TRBJ2-7*01	2
			TRAV12-2*01	CAVNSLNRDDKIIF	TRAJ30*01	TRBV7-8*01	CASSLVGPNEQFF	TRBJ2-1*01	2
			TRAV12-2*03	CAVGNTNAGKSTF	TRAJ27*01	TRBV4-1*02	CASSPLGQGSAEAFF	TRBJ1-1*01	3
			TRAV1-2*01	CAVRRGSTLGRLYF	TRAJ18*01	TRBV2*03	CASSTPGGQGIRARDLGQFF	TRBJ2-1*01	2
M1BR	YSP	ES556	TRAV38-2/DV8*01	CAYRRRGQKLLF	TRAJ16*01	TRBV9*01	CASSVNPLAGRDTQYF	TRBJ2-3*01	1
			TRAV26-1*01	CIVRVRDNFNKFYF	TRAJ21*01	TRBV5-1*01	CASSFLSGLAGGTDTQYF	TRBJ2-3*01	1
			TRAV12-2*03	CAANNARLMF	TRAJ31*01	TRBV29-1*02	CSVPDRGDINEQFF	TRBJ2-1*01	1
			TRAV8-1*01	CAVNSGYALNF	TRAJ41*01	TRBV30*01	CAWSVPLGSNQPQHF	TRBJ1-5*01	3
			TRAV13-1*01	CAASNSGTYKYIF	TRAJ40*01	TRBV9*01	CASSVGANNSPLHF	TRBJ1-6*01	4
			TRAV14/DV4*01	CAMREGLGNFNKFYF	TRAJ21*01	TRBV13*02	CANPRALNYGYTF	TRBJ1-2*01	1
			TRAV25*01	CAGSSNDYKLSF	TRAJ20*01	TRBV20/OR9-2*03	CSARGTMFYEQYF	TRBJ2-7*01	1
			TRAV8-1*01	CAVRNTGKLIF	TRAJ37*02	TRBV6-6*03	CASSHSGPEQFF	TRBJ2-1*01	2
			TRAV8-1*01	CAVSDTDKLIF	TRAJ34*01	TRBV5-4*01	CASSSYGQGSANQPQHF	TRBJ1-5*01	1
			TRAV22*01	CVVQFYF	TRAJ49*01	TRBV20/OR9-2*03	CSATRPTNYGYTF	TRBJ1-2*01	1
			TRAV19*01	CALTRRYDKIIF	TRAJ30*01	TRBV2*03	CASSVEASSSTDTQYF	TRBJ2-3*01	1
			TRAV12-2*03	CAAPYNFNKFYF	TRAJ21*01	TRBV12-4*01	CASSLVGVNEQYF	TRBJ2-7*01	2
			TRAV22*01	CAVGYSSASKIIF	TRAJ3*01	TRBV27*01	CASSPRGTYNSPLHF	TRBJ1-6*01	1
			TRAV8-1*01	CAVNNAGKSTF	TRAJ27*01	TRBV3-2*02	CASSQEPASGETQYF	TRBJ2-5*01	1
			TRAV8-1*01	CAVGSQGNLIF	TRAJ42*01	TRBV6-5*01	CASSSILGSASTQYF	TRBJ2-5*01	1
			TRAV8-1*01	CAVKDTDKLIF	TRAJ34*01	TRBV4-2*01	CASSPDYNEQFF	TRBJ2-1*01	7
			TRAV8-1*01	CAVKDTDKLIF	TRAJ34*01	TRBV19*03	CASSGYNEQFF	TRBJ2-1*01	1
			TRAV20*01	CAVRGYNAGNKFTF	TRAJ39*01	TRBV5-4*01	CASSFENEETQYF	TRBJ2-5*01	1
			TRAV8-1*01	CAVKDTDKLIF	TRAJ34*01	TRBV24/OR9-2*01	CATSDLFGNEQFF	TRBJ2-1*01	3
			TRAV8-1*01	CAVKDTDKLIF	TRAJ34*01	TRBV7-2*04	CASSPPGLQYGYTF	TRBJ1-2*01	1
M1+BR+	YSP	ES179	TRAV1-1*01	CAVRDNDYKLSF	TRAJ20*01	TRBV5-1*01	CASSLAEQGYNEQFF	TRBJ2-1*01	1
			TRAV25*01	CAGNYGGSQGNLIF	TRAJ42*01	TRBV19*02	CASSPRSTDTQYF	TRBJ2-3*01	3
			TRAV16*01	CALKDTDKLIF	TRAJ34*01	TRBV25-1*01	CASSEWFSYNEQFF	TRBJ2-1*01	2
			TRAV35*01	CAGQSNDGGTSYGKLTF	TRAJ52*01	TRBV29-1*01	CSVEDGYEQYF	TRBJ2-7*01	1
			TRAV8-2*01	CVVSDFGSNSGYALNF	TRAJ41*01	TRBV19*02	CASSMMTIGDSPLHF	TRBJ1-6*01	1
			TRAV8-2*01	CVVSRDSGGYQKVTF	TRAJ13*01	TRBV20/OR9-2*03	CSARGTSEYEQYF	TRBJ2-7*01	1
			TRAV1-1*01	CAVRDNDYKLSF	TRAJ20*01	TRBV5-1*01	CASSLAEQGFGEQYF	TRBJ2-7*01	1
			TRAV12-2*03	CAVGWDQAGTALIF	TRAJ15*01	TRBV11-3*02	CASSPRMRDRGYNEQFF	TRBJ2-1*01	1
			TRAV20*01	CAVQPPNFGNEKLTF	TRAJ48*01	TRBV19*02	CASSGRSTDTQYF	TRBJ2-3*01	3
			TRAV27*01	CAGGGSQGNLIF	TRAJ42*01	TRBV19*02	CASSIRSSYEQYF	TRBJ2-7*01	1
			TRAV6*01	CALDMGGGSQGNLIF	TRAJ42*01	TRBV19*02	CASSTRSTDTQYF	TRBJ2-3*01	2
			TRAV27*01	CAAGGSQGNLIF	TRAJ42*01	TRBV19*02	CASSIRSSYEQYF	TRBJ2-7*01	2
			TRAV1-2*01	CAVRRGSTLGRLYF	TRAJ18*01	TRBV2*03	CASSTPGGQGIRARDLGQFF	TRBJ2-1*01	1
M1+BR+	OSP	D044	TRAV3*01	CAVRGTNAGKSTF	TRAJ27*01	TRBV29-1*02	CSVGTASYNEQFF	TRBJ2-1*01	1
			TRAV27*01	CAGGGSQGNLIF	TRAJ42*01	TRBV19*02	CASSIRSSYEQYF	TRBJ2-7*01	2
			TRAV24*01	CAPNSGYSTLTF	TRAJ11*01	TRBV27*01	CASIGSGYPYNEQFF	TRBJ2-1*01	1
			TRAV12-2*01	CAVNRVDSSYKLIF	TRAJ12*01	TRBV4-2*01	CASRNIRQDGYTF	TRBJ1-2*01	1
BRM1	YSP	ES179	TRAV27*01	CAGAPMEYGNKLVF	TRAJ47*02	TRBV18*01	CASSRTGLNTEAFF	TRBJ1-1*01	5
			TRAV22*01	CHVEPYSGTYKYIF	TRAJ40*01	TRBV4-3*01	CASSQDPVSGATDTQYF	TRBJ2-3*01	1
			TRAV25*01	CAGNYGGSQGNLIF	TRAJ42*01	TRBV19*02	CASSPRSTDTQYF	TRBJ2-3*01	12
			TRAV27*01	CAGAPMEYGNKLVF	TRAJ47*02	TRBV18*01	CASSRTGLNTEAFF	TRBJ1-1*01	1
			TRAV27*01	CAGGGSQGNLIF	TRAJ42*01	TRBV19*02	CASSIRSSYEQYF	TRBJ2-7*01	9
			TRAV22*01	CAVEPYSGTYKYIF	TRAJ40*01	TRBV4-3*01	CASSQDPVSGATDTQYF	TRBJ2-3*01	4
			TRAV1-1*01	CAVRDNDYKLSF	TRAJ20*01	TRBV19*02	CASSPRSTDTQYF	TRBJ2-3*01	2
			TRAV38-1*01	CAFMTNAGGTSYGKLTF	TRAJ52*01	TRBV19*02	CASSQGSHGYTF	TRBJ1-2*01	1
			TRAV27*01	CAAGGSQGNLIF	TRAJ42*01	TRBV19*02	CASSIRSSYEQYF	TRBJ2-7*01	1
			TRAV8-3*01	CAVGAESGGYNKLIF	TRAJ4*01	TRBV19*03	CASRLAPTDTQYF	TRBJ2-3*01	6
BRM1	OSP	D044	TRAV8-4*05	CAVSDQDNDMRF	TRAJ43*01	TRBV19*02	CASSSFGNGNQPQHF	TRBJ1-5*01	9
			TRAV29/DV5*01	CAASGGSNYKLTF	TRAJ53*01	TRBV19*02	CASSGLYIGTGVLNYGYTF	TRBJ1-2*01	1
			TRAV14/DV4*02	CAMRRGGNFNKFYF	TRAJ21*01	TRBV29-1*02	CSVGTASYNEQFF	TRBJ2-1*01	1
			TRAV35*01	CAGQLAGGSQGNLIF	TRAJ42*01	TRBV19*03	CASTGLSIQPQHF	TRBJ1-5*01	2
			TRAV5*01	CAEPRDSNYQLIW	TRAJ33*01	TRBV27*01	CASIGSGYPYNEQFF	TRBJ2-1*01	5
			TRAV27*01	CAGGGSQGNLIF	TRAJ42*01	TRBV19*02	CASSVRSSYEQYF	TRBJ2-7*01	2
			TRAV4*01	CLVLESNYQLIW	TRAJ33*01	TRBV27*01	CASSRSHSNQPQHF	TRBJ1-5*01	1
			TRAV19*01	CALSEATGYSTLTF	TRAJ11*01	TRBV7-9*01	CASSLVLGYYNEQFF	TRBJ2-1*01	1
			TRAV27*01	CAGGGSQGNLIF	TRAJ42*01	TRBV19*03	CASSVRSSYEQYF	TRBJ2-7*01	2
			TRAV8-4*05	CAVSDQDNDMRF	TRAJ43*01	TRBV2*03	CASKFRDHYEQYF	TRBJ2-7*01	1
M1BM	YSP	ES556	TRAV12-2*01-*03	CGCPGSQGNLIF	TRAJ42*01	TRBV14*01	CASSQSPGGTGTF	TRBJ2-7*01	1
			TRAV27*01	CAGANGGSQGNLIF	TRAJ42*01	TRBV19*01;TRBV19*02	CASSKRSSGELFF	TRBJ2-2*01	1
			TRAV27*01	CAGGGSQGNLIF	TRAJ42*01	TRBV19*01;TRBV19*02	CASSIRSSYEQYF	TRBJ2-7*01	1
			TRAV1-2*01	CAALDSSYKLIF	TRAJ12*01	TRBV6-4*01;TRBV6-4*02	CASSDKVEGDTQYF	TRBJ2-3*01	1
			TRAV12-2*01-*03	CAANNARLMF	TRAJ31*01	TRBV29-1*01;TRBV29-1*02	CSVPDRGDINEQFF	TRBJ2-1*01	1
			TRAV14/DV4*01	CAMREGRNARLMF	TRAJ31*01	TRBV9*01	CASSTGQTTNTGELFF	TRBJ2-2*01	1
			TRAV27*01	CAGAHGSSNTGKLIF	TRAJ37*02	TRBV19*01;TRBV19*02	CASSSRSAYEQYF	TRBJ2-7*01	1
			TRAV27*01	CAGGGSQGNLIF	TRAJ42*01	TRBV14*01	CASSQSPGGTGTF	TRBJ2-7*01	1
			TRAV27*01	CAGGGSQGNLIF	TRAJ42*01	TRBV19*01;TRBV19*02	CASSIRSSYEQYF	TRBJ2-7*01	1
			TRAV1-1*01	CAVPLENGQKLLF	TRAJ16*01	TRBV20-1*01-*07	CSASKTANSGNTIYF	TRBJ1-3*01	1
M1BM	OSP	D044	TRAV29/DV5*01	CVYRNNNARLMF	TRAJ31*01	TRBV28*01	CASSLSGSYEQYF	TRBJ2-7*01	3
			TRAV20*01	CAGCRTGTASKLTF	TRAJ44*01	TRBV16*02	CASSQIGTDRGPAGGPLNEQYF	TRBJ2-7*01	1
			TRAV12-2*01	CAVNMNTGNQFYF	TRAJ49*01	TRBV19*01	CASSTVSLDEQFF	TRBJ2-1*01	1
			TRAV14/DV4*02	CAMRGTGGYNKLIF	TRAJ4*01	TRBV2*01	CASSEAGLAGGEQFF	TRBJ2-1*01	1
			TRAV5*01	CAEPRDSNYQLIW	TRAJ33*01	TRBV27*01	CASIGSGYPYNEQFF	TRBJ2-1*01	1
			TRAV8-3*01	CAVVGTGNQFYF	TRAJ49*01	TRBV28*01	CASSLRVSRGAYEQYV	TRBJ2-7*02	1
			TRAV12-2*01	CAVNNQAGTALIF	TRAJ15*01	TRBV27*01	CASIGSGYPYNEQFF	TRBJ2-1*01	1
			TRAV27*01	CAGGGSQGNLIF	TRAJ42*01	TRBV19*01	CASSIRSSYEQFF	TRBJ2-1*01	1
			TRAV29/DV5*01	CVYRNNNARLMF	TRAJ31*01	TRBV28*01	CASSLSGSYEQYF	TRBJ2-7*01	1
			TRAV8-3*01	CAVVGTGNQFYF	TRAJ49*01	TRBV28*01	CASSIRVSRGAYEQYV	TRBJ2-7*02	1
			TRAV14/DV4*02	CAMRRGGNFNKFYF	TRAJ21*01	TRBV29-1*02	CSVGTASYNEQFF	TRBJ2-1*01	1
			TRAV27*01	CAGAGGGSQGNFIF	TRAJ42*01	TRBV19*01	CASSQRSTDTQYF	TRBJ2-3*01	1
			TRAV27*01	CAGPSHQGGKLIF	TRAJ23*01	TRBV19*01	CASSMRSGWEQFF	TRBJ2-1*01	1
			TRAV12-2*01	CAVNSQAGNALIF	TRAJ15*01	TRBV27*01	CASIGSGYPYNEQFF	TRBJ2-1*01	1
			TRAV8-1*01	CAVNEDTRLMF	TRAJ31*01	TRBV3-2*03	CASSQGITNNEQFF	TRBJ2-1*01	1
			TRAV8-3*01	CAVVGTGNQFYF	TRAJ49*01	TRBV28*01	CASSLRVSRGAYEQYV	TRBJ2-7*02	1
			TRAV16*01	CALRGSGGYNKLIF	TRAJ4*01	TRBV20/OR9-2*03	CSARWEEISEKLFF	TRBJ1-4*01	1
			TRAV27*01	CAGAGGGSQGNLIF	TRAJ42*01	TRBV19*01	CASSQRSTDTQYF	TRBJ2-3*01	1
			TRAV8-3*01	CAVVGTGNQFYF	TRAJ49*01	TRBV10-3*02	CAISDDWGLYEQYF	TRBJ2-7*01	1
			TRAV5*01	CAEPRDSKYQLIW	TRAJ33*01	TRBV27*01	CASIGSGYPYNEQFF	TRBJ2-1*01	1
			TRAV38-2/DV8*01	CAYSPNAGGTSYGKLTF	TRAJ52*01	TRBV27*01	CASIGSGYPYNEQFF	TRBJ2-1*01	1
			TRAV12-2*01	CAVNNQAGTALIF	TRAJ15*01	TRBV28*01	CASRPGTGNSPLHF	TRBJ1-6*01	1
			TRAV5*01	CAEPRDSNYQLIW	TRAJ33*01	TRBV27*01	CASIGSGYPYNEQFF	TRBJ2-1*01	5

## Sheet: Sheet2
Epitope	Group	Donor ID	clone ID	TRAV	CDR3α sequences (AA)	CDR3α nucleotide Sequences	TRAJ	TRBV	CDR3β sequences (AA)	CDR3β nucletoide sequences	TRBJ	Counts
IAV-M1	YSP	ES179	ES179M1-01	TRAV6*01	CALDKGGGSQGNLIF	tgtgctctagacaagggcggaggaagccaaggaaatctcatcttt	TRAJ42*01	TRBV19*01	CASSTRSTDTQYF	tgtgccagtagtacccgaagcacagatacgcagtatttt	TRBJ2-3*01	1
			ES179M1-02	TRAV6*01	CALDMGGGSQGNLIF	tgtgctctagacatgggcggaggaagccaaggaaatctcatcttt	TRAJ42*01	TRBV19*01	CASSTRSTDTQYF	tgtgccagtagtacccgaagcacagatacgcagtatttt	TRBJ2-3*01	2
			ES179M1-03	TRAV25*01	CAGNYGGSQGNLIF	tgtgcagggaattatggaggaagccaaggaaatctcatcttt	TRAJ42*01	TRBV19*01	CASSPRSTDTQYF	tgtgccagtagtccacgtagcacagatacgcagtatttt	TRBJ2-3*01	1
			ES179M1-04	TRAV27*01	CAAGGSQGNLIF	tgtgcagctggaggaagccaaggaaatctcatcttt	TRAJ42*01	TRBV19*01	CASSIRSSYEQYF	tgtgccagtagtatccgaagctcctacgagcagtacttc	TRBJ2-7*01	1
			ES179M1-05	TRAV20*01	CAVQPPNFGNEKLTF	tgtgctgtgcagccccctaactttggaaatgagaaattaaccttt	TRAJ48*01	TRBV19*01	CASSGRSTDTQYF	tgtgccagtagtggaagaagcacagatacgcagtatttt	TRBJ2-3*01	2
IAV-M1	YSP	ES556	ES556M1-01	TRAV5*01	CAETGGGSQGNLIF	tgtgcagagacaggaggaggaagccaaggaaatctcatcttt	TRAJ42*01	TRBV19*01	CASSIRSSYEQYF	tgtgccagtagtatcagaagctcctacgagcagtacttc	TRBJ2-7*01	1
			ES556M1-02	TRAV27*01	CAGGGSSNTGKLIF	tgtgcaggaggaggctctagcaacacaggcaaactaatcttt	TRAJ37*02	TRBV19*01	CASSIRSSYEQYF	tgtgccagtagtattagaagctcctacgagcagtacttc	TRBJ2-7*01	1
			ES556M1-03	TRAV12-1*01	CVVRVDYKLSF	tgtgtggtgagagtcgactacaagctcagcttt	TRAJ20*01	TRBV28*01	CASSPVDRSLNQPQHF	tgtgccagcagtcccgtggacaggtccctcaatcagccccagcatttt	TRBJ1-5*01	1
			ES556M1-04	TRAV38-2/DV8*01	CAYSSSAGGTSYGKLTF	tgtgcttatagtagctctgctggtggtactagctatggaaagctgacattt	TRAJ52*01	TRBV19*01	CASSIGLYGYTF	tgtgccagtagtataggactctatggctacaccttc	TRBJ1-2*01	1
			ES556M1-05	TRAV5*01	CAENQGGGSQGNLIF	tgtgcagagaatcaggggggaggaagccaaggaaatctcatcttt	TRAJ42*01	TRBV19*01	CASSSRSSGELFF	tgtgccagtagttcaaggtcttccggggagctgtttttt	TRBJ2-2*01	1
			ES556M1-06	TRAV27*01	CAGSSGNTGKLIF	tgtgcaggcagttctggcaacacaggcaaactaatcttt	TRAJ37*01	TRBV19*01	CASSIRSGYEQYF	tgtgccagtagtattaggagcggctacgagcagtacttc	TRBJ2-7*01	1
			ES556M1-07	TRAV27*01	CAGVDGGSQGNLIF	tgtgcaggagtggatggaggaagccaaggaaatctcatcttt	TRAJ42*01	TRBV19*01	CASSIRSSYEQYF	tgtgccagtagtatccggagctcctacgagcagtacttc	TRBJ2-7*01	1
			ES556M1-08	TRAV16*01	CARKSYGQNFVF	tgtgcccgaaaaagctatggtcagaatttcgtcttt	TRAJ26*01	TRBV19*01	CASSIRSSYEQYF	tgtgccagtagtataaggagctcctacgagcagtacttc	TRBJ2-7*01	1
			ES556M1-09	TRAV27*01	CAGGGGGSQGNLIF	tgtgcaggaggggggggaggaagccaaggaaatctcatcttt	TRAJ42*01	TRBV19*01	CASSFRSSYEQYF	tgtgccagtagttttcggagctcctacgagcagtacttc	TRBJ2-7*01	1
			ES556M1-10	TRAV27*01	CAGAGGGSQGNLIF	tgtgcaggagcgggtggaggaagccaaggaaatctcatattt	TRAJ42*01	TRBV19*01	CASSGRSTDTQYF	tgtgccagtagtgggcggagcacagatacgcagtatttt	TRBJ2-3*01	1
			ES556M1-11	TRAV16*01	CALSGPRSNYQLIW	tgtgctctaagtggcccgagaagcaactatcagttaatctgg	TRAJ33*01	TRBV19*01	CASSSRSTDTQYF	tgtgccagtagctcccgcagcacagatacgcagtatttt	TRBJ2-3*01	1
			ES556M1-12	TRAV12-3*02	CAMSGDGGSQGNLIF	tgtgcaatgagcggggatggaggaagccaaggaaatctcatcttt	TRAJ42*01	TRBV19*01	CASSTRSGYEQFF	tgtgccagtagtacccggagcggctatgagcagttcttc	TRBJ2-1*01	1
			ES556M1-13	TRAV30*01	CGTDTTDSWGKFQF	tgcggcacagacacaactgacagctgggggaaattccagttt	TRAJ24*02	TRBV19*01	CASSSRGSDTQYF	tgtgccagtagttccaggggctcggatacgcagtatttt	TRBJ2-3*01	1
			ES556M1-14	TRAV27*01	CAGASGNTGKLIF	tgtgcaggagcatctggcaacacaggcaaactaatcttt	TRAJ37*01	TRBV19*01	CASSIRSSYEQYF	tgtgccagtagtattcggtcgagctacgagcagtacttc	TRBJ2-7*01	1
			ES556M1-15	TRAV35*02	CAGGGYGGSQGNLIF	tgtgctggggggggatatggaggaagccaaggaaatctcatcttt	TRAJ42*01	TRBV19*01	CASSSRSSGELFF	tgtgccagtagttcaaggtcttccggggagctgtttttt	TRBJ2-2*01	1
			ES556M1-16	TRAV27*01	CAGGGSQGNLIF	tgtgcaggaggaggaagccaaggaaatctcatcttt	TRAJ42*01	TRBV19*01	CASSIRSSYEQYF	tgtgccagtagtattaggagctcctacgagcagtacttc	TRBJ2-7*01	1
			ES556M1-17	TRAV27*01	CAGGGSSNTGKLIF	tgtgcaggagggggctctagcaacacaggcaaactaatcttt	TRAJ37*02	TRBV19*01	CASSIRSSYEQYF	tgtgccagtagtatcaggagctcctacgagcagtacttc	TRBJ2-7*01	1
			ES556M1-18	TRAV27*01	CAGANGGSQGNLIF	tgtgcaggagctaatggaggaagccaaggaaatctcatcttt	TRAJ42*01	TRBV19*01	CASSKRSSGELFF	tgtgccagtagtaagcgttctagcggggagctgtttttt	TRBJ2-2*01	1
			ES556M1-19	TRAV27*01	CAAGGSQGNLIF	tgtgcagctggaggaagccaaggaaatctcatcttt	TRAJ42*01	TRBV19*01	CASSVRSSYEQYF	tgtgccagtagtgtgaggagctcctacgagcagtacttc	TRBJ2-7*01	2
			ES556M1-20	TRAV27*01	CAGGGSQGNLIF	tgtgcaggaggaggaagccaaggaaatctcatcttt	TRAJ42*01	TRBV19*01	CASSIRSAYEQYF	tgtgccagtagtataagatcggcctacgagcagtacttc	TRBJ2-7*01	1
IAV-M1	OSP	D044	D044M1-01	TRAV38-2/DV8*01	CAYSPNAGGTSYGKLTF	tgtgcttattctcctaatgctggtggtactagctatggaaagctgacattt	TRAJ52*01	TRBV19*02	CASSMGLYGYTF	tgtgccagtagtatggggctctatggctacaccttc	TRBJ1-2*01	2
			D044M1-02	TRAV16*01	CAPPPSLGKTF	tgtgctccccccccgtctttaggaaagaccttt	TRAJ58*01	TRBV19*02	CASSILDGAYNEQFF	tgtgccagtagtattttggacggggcctacaatgagcagttcttc	TRBJ2-1*01	1
			D044M1-03	CASSIRSAYEQYF	CAGAVTMNRDDKIIF	tgtgcaggagcggtcacgatgaacagagatgacaagatcatcttt	TRAJ30*01	TRBV19*02	CASSIRWSYEQYF	tgtgccagtagtatccgttggtcctacgagcagtacttc	TRBJ2-7*01	2
			D044M1-04	TRAV27*01	CAGGGSQGNLIF	tgtgcagggggaggaagccaaggaaatctcatcttt	TRAJ42*01	TRBV19*02	CASSIRSSYEQFF	tgtgccagtagtattaggtctagctatgagcagttcttc	TRBJ2-1*01	4
			D044M1-05	TRAV24*01	CASHSGNTGKLIF	tgtgcctcccactctggcaacacaggcaaactaatcttt	TRAJ37*01	TRBV19*02	CASSIFAGDTQYF	tgtgccagtagtatatttgcgggggatacgcagtatttt	TRBJ2-3*01	1
			D044M1-06	TRAV27*01	CAGAGGGSQGNFIF	tgtgcaggagcgggagggggaagccaaggaaatttcatcttt	TRAJ42*01	TRBV19*03	CASSQRSTDTQYF	tgtgccagctcccagcggagcacagatacgcagtatttt	TRBJ2-3*01	2
			D044M1-07	TRAV27*01	CAGPSHQGGKLIF	tgtgcaggaccgtctcaccagggaggaaagcttatcttc	TRAJ23*01	TRBV19*02	CASSMRSGWEQFF	tgtgccagtagtatgcggagcgggtgggagcagttcttc	TRBJ2-1*01	2
			D044M1-08	TRAV27*01	CAGAGNTGKLIF	tgtgcaggagcggggaacacaggcaaactaatcttt	TRAJ37*02	TRBV19*02	CASSVRSSYEQYF	tgtgccagtagtgtacggagctcctacgagcagtacttc	TRBJ2-7*01	3
			D044M1-09	TRAV8-6*02	CAVSDGTGGFKTIF	tgtgctgtgagtgatggtactggaggcttcaaaactatcttt	TRAJ9*01	TRBV9*01	CASSEGHHSHTDTQYF	tgtgccagcagcgaggggcaccatagtcacacagatacgcagtatttt	TRBJ2-3*01	1
			D044M1-10	TRAV38-2/DV8*01	CAYMINAGGTSYGKLTF	tgtgcttatatgattaatgctggtggtactagctatggaaagctgacattt	TRAJ52*01	TRBV19*02	CASSIGVYGYTF	tgtgccagtagtatcggcgtatatggctacaccttc	TRBJ1-2*01	1
			D044M1-11	TRAV38-1*01	CAFMKHEGQGAQKLVF	tgtgctttcatgaagcatgaaggtcagggagcccagaagctggtattt	TRAJ54*01	TRBV5-8*01	CASSLSGWDRGLRSYEQYF	tgtgccagcagcttatccggttgggacagggggctgaggtcctacgagcagtacttc	TRBJ2-7*01	1
			D044M1-12	TRAV3*01	CVVRGTNAGKSTF	tgtgttgtgagagggaccaatgcaggcaaatcaaccttt	TRAJ27*01	TRBV19*02	CASSIYSTNEQFF	tgtgccagtagtatctacagcaccaatgagcagttcttc	TRBJ2-1*01	1
			D044M1-13	TRAV27*01	CAGAGMGMNRDDKIIF	tgtgcaggagcagggatggggatgaacagagatgacaagatcatcttt	TRAJ30*01	TRBV19*02	CASSIRSYYEQYF	tgtgccagtagtatacggtcctactacgagcagtacttc	TRBJ2-7*01	1
			D044M1-14	TRAV3*01	CVVRWTNAGKSTF	tgtgttgtgagatggaccaacgcaggcaaatcaaccttt	TRAJ27*01	TRBV19*02	CASSIYSTNEQFF	tgtgccagtagtatctacagcaccaatgagcagttcttc	TRBJ2-1*01	1
			D044M1-15	TRAV12-1*01	CVEDYGGSQGNLIF	tgtgtggaggattatggaggaagccaaggaaatctcatcttt	TRAJ42*01	TRBV19*02	CASSSRSADTQYF	tgtgccagtagttcccgcagtgcagatacgcagtatttt	TRBJ2-3*01	1
			D044M1-16	TRAV27*01	CAGSGNTGKLIF	tgtgctggctctggcaacacaggcaaactaatcttt	TRAJ37*01	TRBV19*02	CASSTRSAYEQYF	tgtgccagtagtacccgatcagcctacgagcagtacttc	TRBJ2-7*01	4
			D044M1-16	TRAV24*01	CAYLGGWGKLQF	tgtgcctacctagggggctgggggaaattgcagttt	TRAJ24*02	TRBV19*02	CASSIYSQETQYF	tgtgccagtagtatttacagccaagagacccagtacttc	TRBJ2-5*01	1
			D044M1-17	TRAV27*01	CAGSGNTGKLIF	tgtgcaggatctggcaacacaggcaaactaatcttt	TRAJ37*01	TRBV19*02	CASSIRSAYEQYF	tgtgccagtagtattaggtcggcctacgagcagtacttc	TRBJ2-7*01	2
			D044M1-18	TRAV27*01	CAGGGSQGNLIF	tgtgcaggcggaggaagccaaggaaatctcatcttt	TRAJ42*01	TRBV19*02	CASSIRSSYEQYF	tgtgccagtagtataaggagctcctacgagcagtacttc	TRBJ2-7*01	11
			D044M1-19	TRAV12-3*02	CAMSGEGGNTGKLIF	tgtgcaatgagcggggaaggaggcaacacaggcaaactaatcttt	TRAJ37*01	TRBV19*02	CASSMRSSYEQYF	tgtgccagtagtatgaggagctcctacgagcagtacttc	TRBJ2-7*01	1
			D044M1-20	TRAV27*01	CAGSAVTGNHFFF	tgtgcaggatcagccgtcaccggtaaccatttctttttt	TRAJ49*01	TRBV19*02	CASSIRSAYEQYF	tgtgccagtagtatccgttcagcctacgagcagtacttc	TRBJ2-7*01	1
			D044M1-21	TRAV14/DV4*02	CAMRPNTGGFKTIF	tgtgcaatgaggcccaatactggaggcttcaaaactatcttt	TRAJ9*01	TRBV9*01	CASSEGVGESSYNSPLHF	tgtgccagcagcgagggggtaggggaaagctcctataattcacccctccacttt	TRBJ1-6*01	1
			D044M1-22	TRAV13-1*02	CAPSGGGSQGNLIF	tgtgcaccctccgggggaggaagccaaggaaatctcatcttt	TRAJ42*01	TRBV19*02	CASSIRSSYNEQFF	tgtgccagtagtattcggagctcctacaatgagcagttcttc	TRBJ2-1*01	3
EBV-BM	YSP	ES556	ES556BM-01	TRAV5*01	CADPGGGNNLIF	tgtgcagacccggggggaggaaataatctgatcttt	TRAJ15*01	TRBV9*01	CASSTGQTTNTGELFF	tgtgccagcagtaccggacagaccacgaacaccggggagctgtttttt	TRBJ2-2*01	1
			ES556BM-02	TRAV5*01	CAESISSRASKIIF	tgtgcagagagtatcagcagcagagcttccaagataatcttt	TRAJ3*01	TRBV14*01	CASSQAPGGIQYF	tgtgccagcagccaagctccggggggcattcagtacttc	TRBJ2-4*01	1
			ES556BM-03	TRAV13-1*02	CAAEGDSSYKLIF	tgtgcagcagagggggatagcagctacaaattgatcttc	TRAJ12*01	TRBV9*01	CASSVGTVTSGNTIYF	tgtgccagcagcgtcgggacagtgacctctggaaacaccatatatttt	TRBJ1-3*01	1
			ES556BM-04	TRAV13-2*02	CAEGPGGQKLLF	tgtgcagagggcccgggtggccagaagctgctcttt	TRAJ16*01	TRBV3-2*03	CASSPTSGSVYEQYF	tgtgccagcagcccaactagcgggagcgtctacgagcagtacttc	TRBJ2-7*01	5
			ES556BM-05	TRAV20*01	CAVTSGTYKYIF	tgtgctgttacctcaggaacctacaaatacatcttt	TRAJ40*01	TRBV28*01	CATIQGNTEAFF	tgtgcgaccatacaggggaacactgaagctttcttt	TRBJ1-1*01	1
			ES556BM-06	TRAV38-1*01	CAFMSPSNSGYALNF	tgtgctttcatgagtccttcaaattccgggtatgcactcaacttc	TRAJ41*01	TRBV5-1*01	CASSLALAGGLFANTGELFF	tgcgccagcagtctcgccctagcggggggcttgttcgcgaacaccggggagctgtttttt	TRBJ2-2*01	1
			ES556BM-07	TRAV13-2*02	CAEGPGGQKLLF	tgtgcagagggcccgggtggccagaagctgctcttt	TRAJ16*01	TRBV9*01	CASSVGTVTSGNTIYF	tgtgccagcagcgtcgggacagtgacctctggaaacaccatatatttt	TRBJ1-3*01	1
			ES556BM-08	TRAV5*01	CAEMDAGFQKLVF	tgtgcagagatggacgcagggtttcagaaacttgtattt	TRAJ8*01	TRBV20-1*07	CSAEAIYERTSGGPYNEQFF	tgcagtgcggaggccatctatgaacggactagcgggggtccctacaatgagcagttcttc	TRBJ2-1*01	1
			ES556BM-09	TRAV5*01	CAEMDTGFQKLVF	tgtgcagagatggacacaggctttcagaaacttgtattt	TRAJ8*01	TRBV20-1*07	CSAEAIYERTSGGPYNEQFF	tgcagtgcggaggccatctatgaacggactagcgggggtccctacaatgagcagttcttc	TRBJ2-1*01	3
			ES556BM-10	TRAV5*01	CADPGGGNNLIF	tgtgcagacccggggggaggaaataatttgatcttt	TRAJ15*01	TRBV6-4*02	CASSGAGDSDTQYF	tgtgccagcagtggagcaggggattcagatacgcagtatttt	TRBJ2-3*01	1
			ES556BM-11	TRAV5*01	CAEEGAGKSTF	tgtgcagaggaaggtgcaggcaaatcaaccttt	TRAJ27*01	TRBV6-1*01	CASSEEAGTGNTEAFF	tgtgccagcagtgaagaagccgggacagggaacactgaagctttcttt	TRBJ1-1*01	1
			ES556BM-12	TRAV8-4*05	CACLNQGGKLIF	tgtgcttgccttaaccagggaggaaagcttatcttc	TRAJ23*01	TRBV7-8*03	CATGFGREQYF	tgtgccacaggttttgggcgggagcagtacttc	TRBJ2-7*01	1
			ES556BM-13	TRAV12-1*01	CVVNGMDSSYKLIF	tgtgtggtgaacgggatggatagcagctataaattgatcttc	TRAJ12*01	TRBV2*01	CASSEGRVLPGELFF	tgtgccagcagtgaaggccgggttctgcccggggagctgtttttt	TRBJ2-2*01	3
			ES556BM-14	TRAV5*01	CADPWGGTALIF	tgtgcagacccctggggaggaactgctctgatcttt	TRAJ15*01	TRBV10-2*01	CASSDGGGANYEQYF	tgcgccagcagtgatggtggaggggccaactacgagcagtacttc	TRBJ2-7*01	1
			ES556BM-15	TRAV19*01	CALASGTYKYIF	tgtgctctggcctcaggaacctacaaatacatcttt	TRAJ40*01	TRBV20-1*07	CSATSGISYNEQFF	tgcagtgctactagcgggatctcctacaatgagcagttcttc	TRBJ2-1*01	1
			ES556BM-16	TRAV13-2*02	CAEIPSGGGADGLTF	tgtgcagagattccttcaggaggaggtgctgacggactcaccttt	TRAJ45*01	TRBV6-4*02	CASSDKVEGDTQYF	tgtgccagcagtgacaaggtagagggggatacgcagtatttt	TRBJ2-3*01	1
			ES556BM-17	TRAV13-1*02	CAAEGDSSYKLIF	tgtgcagcagagggggatagcagctataaattgatcttc	TRAJ12*01	TRBV9*01	CASSVGTVTSGNTIYF	tgtgccagcagcgtcgggacagtgacctctggaaacaccatatatttt	TRBJ1-3*01	2
			ES556BM-18	TRAV9-2*04	CASYNTDKLIF	tgtgcttcttataacaccgacaagctcatcttt	TRAJ34*01	TRBV3-2*03	CASSPTSGSVYEQYF	tgtgccagcagccccactagcgggagtgtctacgagcagtacttc	TRBJ2-7*01	1
			ES556BM-19	TRAV12-1*01	CVVNGGDSSYKLIF	tgtgtggtgaacgggggggatagcagctataaattgatcttc	TRAJ12*01	TRBV2*03	CASSAATVAPSEQYF	tgtgccagcagtgcggcgacagtggccccatccgagcagtacttc	TRBJ2-7*01	4
			ES556BM-20	TRAV29/DV5*01	CAASAADDMRF	tgtgcagcaagcgcggccgatgacatgcgcttt	TRAJ43*01	TRBV4-2*01	CASSQTSAPYEQYF	tgtgccagcagccaaactagcgcaccctacgagcagtacttc	TRBJ2-7*01	1
			ES556BM-21	TRAV12-2*03	CAANNARLMF	tgtgccgccaacaatgccagactcatgttt	TRAJ31*01	TRBV29-1*02	CSVPDRGDINEQFF	tgcagcgttccggacaggggagatatcaatgagcagttcttc	TRBJ2-1*01	1
			ES556BM-22	TRAV29/DV5*01	CAAGGSQGNLIF	tgtgcagcagggggaagccaaggaaatctcatcttt	TRAJ42*01	TRBV27*01	CASSLTGTFVGYTF	tgtgccagcagtctgacagggacttttgttggctacaccttc	TRBJ1-2*01	1
			ES556BM-23	TRAV1-2*01	CAVTPRKGRLMF	tgtgctgtgaccccccggaagggcagactcatgttt	TRAJ31*01	TRBV18*01	CASSPRDPPSEQYF	tgtgccagctcaccccgggaccctccgtccgagcagtacttc	TRBJ2-7*01	1
			ES556BM-24	TRAV12-1*01	CVVNGRDSSYKLIF	tgtgtggtgaatgggcgggatagcagctataaattgatcttc	TRAJ12*01	TRBV2*03	CASSSSTVAPGELFF	tgtgccagcagctcatccacagttgcccccggggagctgtttttt	TRBJ2-2*01	2
EBV-BM	OSP	D044	D044BM-01	TRAV29/DV5*01	CVYRNNNARLMF	tgtgtataccggaataacaatgccagactcatgttt	TRAJ31*01	TRBV28*01	CASSLSGSYEQYF	tgtgccagcagtttatcagggtcctacgagcagtacttc	TRBJ2-7*01	5
			D044BM-02	TRAV16*01	CALPMNRDDKIIF	tgtgctctacccatgaacagagatgacaagatcatcttt	TRAJ30*01	TRBV20/OR9-2*03	CSARDRTGNGYTF	tgcagtgctagagatcggacagggaatggctacaccttc	TRBJ1-2*01	4
			D044BM-03	TRAV12-1*01	CVVNGGDSSYKLIF	tgtgtggtgaacggcggggatagcagttataaattgatcttc	TRAJ12*01	TRBV2*03	CASSDGGVAPGEQFF	tgtgccagcagtgatggaggagttgcacctggtgagcagttcttc	TRBJ2-1*01	1
			D044BM-04	TRAV12-2*03	CAVNGRYSTLTF	tgtgccgtgaacggaagatacagcaccctcaccttt	TRAJ11*01	TRBV29-1*02	CSVVYGTELYEQYF	tgcagcgttgtctacgggacagaactctacgagcagtacttc	TRBJ2-7*01	1
			D044BM-05	TRAV29/DV5*01	CAASAPSGNTPLVF	tgtgcagcaagcgcgccgtcaggaaacacacctcttgtcttt	TRAJ29*01	TRBV7-2*04	CASSPPGVFGNTIYF	tgtgccagcagccctcccggcgtcttcggaaacaccatatatttt	TRBJ1-3*01	1
			D044BM-06	TRAV12-1*01	CVVNGGDSSYKLIF	tgtgtggtgaacggcggggatagcagctataaattgatcttc	TRAJ12*01	TRBV2*03	CASSDGGVAPGEQFF	tgtgccagcagtgatggaggagttgcacctggtgagcagttcttc	TRBJ2-1*01	1
			D044BM-07	TRAV12-1*01	CVVNGRDSSYKLIF	tgtgtggtgaacggcagggatagcagctataaattgatcttc	TRAJ12*01	TRBV2*03	CAGLPGEVVPGELFF	tgtgccggtctcccgggggaagtcgtccccggggagctgtttttt	TRBJ2-2*01	1
			D044BM-08	TRAV8-3*01	CAVVGTGNQFYF	tgtgctgtggttggcaccggtaaccagttctatttt	TRAJ49*01	TRBV28*01	CASSLRVSRGAYEQYV	tgtgccagcagtttaagggtcagtagaggggcatacgagcagtacgtc	TRBJ2-7*02	1
			D044BM-09	TRAV5*01	CAEPRDSNYQLIW	tgtgcagaacctcgggatagcaactatcagttaatctgg	TRAJ33*01	TRBV27*01	CASIGSGYPYNEQFF	tgtgccagcatcgggagcgggtacccctacaatgagcagttcttc	TRBJ2-1*01	13
			D044BM-10	TRAV25*01	CAGYNAGGTSYGKLTF	tgtgcaggatacaatgctggtggtactagctatggaaagctgacattt	TRAJ52*01	TRBV9*01	CASSVGLHDGVEQFF	tgtgccagcagcgtaggtctccacgacggcgttgagcagttcttc	TRBJ2-1*01	2
			D044BM-11	TRAV8-3*01	CAVVGTGNQFYF	tgtgctgtggttggcaccggtaaccagttctatttt	TRAJ49*01	TRBV28*01	CASSIRVSRGAYEQYV	tgtgccagcagcataagggtcagtagaggggcatacgagcagtacgtc	TRBJ2-7*02	1
			D044BM-12	TRAV29/DV5*01	CVYRNSNARLMW	tgtgtatatcggaatagcaatgccagactcatgtgg	TRAJ31*01	TRBV27*01	CASIGSGYPYNEQFF	tgtgccagcatcgggagcgggtacccctacaatgagcagttcttc	TRBJ2-1*01	1
EBV-BR	YSP	ES556	ES556BR-01	TRAV8-1*01	CAVKDTDKLIF	tgtgccgtgaaagacaccgacaagctcatcttt	TRAJ34*01	TRBV4-2*01	CASSPLAGDTQYF	tgtgccagcagccccttagcgggagatacgcagtatttt	TRBJ2-3*01	2
			ES556BR-02	TRAV12-2*03	CAAPYNFNKFYF	tgtgccgccccatacaacttcaacaaattttacttt	TRAJ21*01	TRBV12-4*01	CASSLVGVNEQYF	tgtgccagcagtttagttggggtaaacgagcagtacttc	TRBJ2-7*01	7
			ES556BR-03	TRAV20*01	CAVRGYNAGNMFTF	tgtgctgtgcggggttataatgcaggcaacatgttcaccttt	TRAJ39*01	TRBV5-4*01	CASSFENEETQYF	tgtgccagcagctttgagaatgaagagacccagtacttc	TRBJ2-5*01	2
			ES556BR-04	TRAV25*01	CAGSSNDYKLSF	tgtgcagggtcttctaacgactacaagctcagcttt	TRAJ20*01	TRBV20-1*07	CSARGTMFYEQYF	tgcagtgctagggggactatgttctacgagcagtacttc	TRBJ2-7*01	1
			ES556BR-05	TRAV25*01	CAGSSNDYKLSF	tgtgcagggagttctaacgactacaagctcagcttt	TRAJ20*01	TRBV20/OR9-2*03	CSARGTEFYEQYF	tgcagtgctagagggaccgaattctacgagcagtacttc	TRBJ2-7*01	1
			ES556BR-06	TRAV13-1*01	CAASNSGTYKYIF	tgtgcagcaagtaactcaggaacctacaaatacatcttt	TRAJ40*01	TRBV9*01	CASSVGANNSPLHF	tgtgccagcagcgtaggggctaataattcacccctccacttt	TRBJ1-6*01	2
			ES556BR-07	TRAV22*01	CSVERGSGTYKYIF	tgttctgtggagcgtggctcaggaacgtacaaatacattttt	TRAJ40*01	TRBV25-1*01	CASWGSLEGHEQYF	tgtgccagctgggggtccctggagggacacgagcagtacttc	TRBJ2-7*01	1
			ES556BR-08	TRAV8-1*01	CAVNAGQAGTALIF	tgtgccgtgaatgcaggccaggcaggaactgctttgatcttt	TRAJ15*01	TRBV24/OR9-2*01	CATSDFLNNEQFF	tgtgccaccagtgattttttaaacaatgagcagttcttc	TRBJ2-1*01	1
			ES556BR-09	TRAV13-1*02	CAALLGAGSYQLTF	tgtgcagccctccttggggctgggagttaccaactcactttc	TRAJ28*01	TRBV7-3*01	CASSWTATYEQYF	tgtgccagcagctggacagctacctacgagcagtacttc	TRBJ2-7*01	1
			ES556BR-10	TRAV20*01	CAVRGYNAGNMLTF	tgtgctgtgcggggctataatgcaggcaacatgctcaccttt	TRAJ39*01	TRBV5-4*01	CASSFENEETQYF	tgtgccagcagctttgagaatgaagagacccagtacttc	TRBJ2-5*01	4
			ES556BR-11	TRAV8-1*01	CAVNNAGKSTF	tgtgccgtgaacaatgcaggcaaatcaaccttt	TRAJ27*01	TRBV3-2*02	CASSQEPASGETQYF	tgtgccagcagccaagaaccggctagcggagagacccagtacttc	TRBJ2-5*01	1
			ES556BR-12	TRAV22*01	CVVQFYF	tgtgtggtacagttctatttt	TRAJ49*01	TRBV20-1*07	CSATRPTNYGYTF	tgcagtgcgacccgaccgactaactatggctacaccttc	TRBJ1-2*01	5
			ES556BR-13	TRAV12-3*02	CAMNNFNKFYF	tgtgcaatgaacaacttcaacaaattttacttt	TRAJ21*01	TRBV20-1*01	CSARADSGQELFF	tgcagtgctagagctgactccggccaggagctgtttttt	TRBJ2-2*01	1
			ES556BR-14	TRAV8-1*01	CAVGDGGFKTIF	tgtgccgtcggggatggaggcttcaaaactatcttt	TRAJ9*01	TRBV28*01	CASRRIAGGAETQYF	tgtgccagcaggaggatagcgggaggggcagagacccagtacttc	TRBJ2-5*01	4
			ES556BR-15	TRAV20*01	CAVRGYNAANMFTF	tgtgctgtgcggggttataatgcagccaacatgttcaccttt	TRAJ39*01	TRBV5-4*01	CASSFENEETQYF	tgtgccagcagctttgagaatgaagagacccagtacttc	TRBJ2-5*01	1
EBV-BR	OSP	D035	D035BR-01	TRAV8-1*01	CAVKDTDKLIF	tgtgccgtgaaggacaccgacaagctcatcttt	TRAJ34*01	TRBV20-1*07	CSANDRAYNEQFF	tgcagtgccaacgacagggcctacaatgagcagttcttc	TRBJ2-1*01	6
			D035BR-02	TRAV17*01	CATDNNNDMRF	tgtgctacggacaataacaatgacatgcgcttt	TRAJ43*01	TRBV10-3*02	CAISPTGFADTQYF	tgtgccatcagtccgacagggtttgcagatacgcagtatttt	TRBJ2-3*01	1
			D035BR-03	TRAV8-1*01	CAVKDTDKLIF	tgtgccgtgaaggacaccgacaagctcatcttt	TRAJ34*01	TRBV24/OR9-2*01	CATSDFLAAEDTQYF	tgtgccaccagtgattttctggcagcggaagatacgcagtatttt	TRBJ2-3*01	12
			D035BR-04	TRAV8-1*01	CAVKDTDKFIF	tgtgccgtgaaggacaccgacaagttcatcttt	TRAJ34*01	TRBV6-5*01	CASSSLLRGVQFF	tgtgccagcagttcactccttcggggtgtgcagttcttc	TRBJ2-1*01	1
M1BR	YSP	ES179	ES179M1BR-01	TRAV8-1*01	CAGNNNARLTF	tgtgccgggaataacaatgccagactcacgttt	TRAJ31*01	TRBV3-2*03	CASSQALTDYGYTF	tgtgccagcagccaagccctaactgactatggctacaccttc	TRBJ1-2*01	3
			ES179M1BR-02	TRAV12-3*02	CASLNTDKLIF	tgtgcatcgctaaacaccgacaagctcatcttt	TRAJ34*01	TRBV3-2*02	CASSQDLSDQETQYF	tgtgccagcagccaagatctcagcgaccaagagacccagtacttc	TRBJ2-5*01	1
			ES179M1BR-03	TRAV14/DV4*01	CAMREGLGNFNKFYF	tgtgcaatgagagagggcttaggaaacttcaacaaattttacttt	TRAJ21*01	TRBV13*02	CASSGPGLAGALAKNIQYF	tgtgccagcagcggaccgggactagcgggggcactagccaaaaacattcagtacttc	TRBJ2-4*01	2
			ES179M1BR-04	TRAV8-1*01	CAVKDTDKLIF	tgtgccgtgaaagacaccgacaagctcatcttt	TRAJ34*01	TRBV28*01	CASSPYSYGYTF	tgtgccagcagtccctactcctatggctacaccttc	TRBJ1-2*01	1
			ES179M1BR-05	TRAV8-1*01	CAVNNNARLMF	tgtgccgtgaataacaatgccagactcatgttt	TRAJ31*01	TRBV3-2*03	CASSQALTDYGYTF	tgtgccagcagccaagccctaactgactatggctacaccttc	TRBJ1-2*01	25
			ES179M1BR-06	TRAV16*01	CALKDTDKLIF	tgtgctctaaaagacaccgacaagctcatcttt	TRAJ34*01	TRBV25-1*01	CASSEWFSYNEQFF	tgtgccagcagtgaatggttcagctacaatgagcagttcttc	TRBJ2-1*01	1
			ES179M1BR-07	TRAV8-1*01	CAVGYGGATNKLIF	tgtgccgtggggtatggtggtgctacaaacaagctcatcttt	TRAJ32*02	TRBV28*01	CASSLRGAGSNQPQHF	tgtgccagcagtttaagaggggccggaagcaatcagccccagcatttt	TRBJ1-5*01	2
			ES179M1BR-08	TRAV27*01	CAVGYGNKLVF	tgtgcagtcggatatggaaacaaattggtcttt	TRAJ47*01	TRBV6-3*01	CASSFPNEQFF	tgtgccagcagttttcccaatgagcagttcttc	TRBJ2-1*01	2
			ES179M1BR-09	TRAV8-1*01	CAVIGFGNVLHC	tgtgccgtgataggctttgggaatgtgctgcattgc	TRAJ35*01	TRBV7-9*01	CASSPGQGWETQYF	tgtgccagcagcccgggacagggctgggagacccagtacttc	TRBJ2-5*01	1
			ES179M1BR-10	TRAV8-1*01	CAVKDTDKLIF	tgtgccgtgaaggacaccgacaagctcatcttt	TRAJ34*01	TRBV19*01	CATSDYNEQFF	tgtgccacctccgactacaatgagcagttcttc	TRBJ2-1*01	3
			ES179M1BR-11	TRAV8-1*01	CAGNNNARLMF	tgtgccgggaataacaatgccagactcatgttt	TRAJ31*01	TRBV3-2*03	CASSQALTDYGYTF	tgtgccagcagccaagccctaactgactatggctacaccttc	TRBJ1-2*01	1
			ES179M1BR-12	TRAV12-2*03	CAVGWDQAGTALIF	tgtgccgtggggtgggaccaggcaggaactgctctgatcttt	TRAJ15*01	TRBV11-3*02	CASSPRMRDRGYNEQFF	tgtgccagcagcccccgtatgagggacaggggatacaatgagcagttcttc	TRBJ2-1*01	1
			ES179M1BR-13	TRAV8-1*01	CAVKDTDKLIF	tgtgccgtgaaggacaccgacaagctcatcttt	TRAJ34*01	TRBV24/OR9-2*01	CATSDFSSHTDTQYF	tgtgccaccagtgatttctcgtcccacacagatacgcagtatttt	TRBJ2-3*01	1
			ES179M1BR-14	TRAV16*01	CALGAWGGSARQLTF	tgtgctctaggtgcctggggtggttctgcaaggcaactgaccttt	TRAJ22*01	TRBV7-2*02	CASSSWLAGEGEQYF	tgtgccagcagctcctggctagcgggagagggcgagcagtacttc	TRBJ2-7*01	2
			ES179M1BR-15	TRAV12-2*01	CAVNSLNRDDKIIF	tgtgccgtgaacagcctgaacagagatgacaagatcatcttt	TRAJ30*01	TRBV7-8*01	CASSLVGPNEQFF	tgtgccagcagcttagtcggccccaatgagcagttcttc	TRBJ2-1*01	2
			ES179M1BR-16	TRAV12-2*03	CAVGNTNAGKSTF	tgtgccgtgggaaacaccaatgcaggcaaatcaaccttt	TRAJ27*01	TRBV4-1*02	CASSPLGQGSAEAFF	tgcgccagcagcccgttaggacaggggagtgctgaagctttcttt	TRBJ1-1*01	3
			ES179M1BR-17	TRAV1-2*01	CAVRRGSTLGRLYF	tgtgctgtgaggagaggctcaaccctggggaggctatacttt	TRAJ18*01	TRBV2*03	CASSTPGGQGIRARDLGQFF	tgtgccagcagtaccccgggggggcagggtatccgggcgcgggaccttgggcagttcttc	TRBJ2-1*01	2
M1BR	YSP	ES556	ES556M1BR-01	TRAV38-2/DV8*01	CAYRRRGQKLLF	tgtgcttataggaggaggggccagaagctgctcttt	TRAJ16*01	TRBV9*01	CASSVNPLAGRDTQYF	tgtgccagcagcgtaaaccccctagcgggccgggatacgcagtatttt	TRBJ2-3*01	1
			ES556M1BR-02	TRAV26-1*01	CIVRVRDNFNKFYF	tgcattgtcagagtgagggacaacttcaacaaattttacttt	TRAJ21*01	TRBV5-1*01	CASSFLSGLAGGTDTQYF	tgcgccagcagcttcctttctggactagcggggggcacagatacgcagtatttt	TRBJ2-3*01	1
			ES556M1BR-03	TRAV12-2*03	CAANNARLMF	tgtgccgccaacaatgccagactcatgttt	TRAJ31*01	TRBV29-1*02	CSVPDRGDINEQFF	tgcagcgttccggacaggggagatatcaatgagcagttcttc	TRBJ2-1*01	1
			ES556M1BR-04	TRAV8-1*01	CAVNSGYALNF	tgtgccgtgaattccgggtatgcactcaacttc	TRAJ41*01	TRBV30*01	CAWSVPLGSNQPQHF	tgtgcctggagtgtacccttgggtagcaatcagccccagcatttt	TRBJ1-5*01	3
			ES556M1BR-05	TRAV13-1*01	CAASNSGTYKYIF	tgtgcagcaagtaactcaggaacctacaaatacatcttt	TRAJ40*01	TRBV9*01	CASSVGANNSPLHF	tgtgccagcagcgtaggggctaataattcacccctccacttt	TRBJ1-6*01	4
			ES556M1BR-06	TRAV14/DV4*01	CAMREGLGNFNKFYF	tgtgcaatgagagagggcctggggaacttcaacaaattttacttt	TRAJ21*01	TRBV13*02	CANPRALNYGYTF	tgtgccaaccccagggccttgaactatggctacaccttc	TRBJ1-2*01	1
			ES556M1BR-07	TRAV25*01	CAGSSNDYKLSF	tgtgcagggtcttctaacgactacaagctcagcttt	TRAJ20*01	TRBV20/OR9-2*03	CSARGTMFYEQYF	tgcagtgctagggggactatgttctacgagcagtacttc	TRBJ2-7*01	1
			ES556M1BR-08	TRAV8-1*01	CAVRNTGKLIF	tgtgccgtccgaaacacaggcaaactaatcttt	TRAJ37*02	TRBV6-6*03	CASSHSGPEQFF	tgtgccagcagccattcgggcccggagcagttcttc	TRBJ2-1*01	2
			ES556M1BR-09	TRAV8-1*01	CAVSDTDKLIF	tgtgccgtgagcgacaccgacaagctcatcttt	TRAJ34*01	TRBV5-4*01	CASSSYGQGSANQPQHF	tgtgccagcagctcttacggacaggggtcggcgaatcagccccagcatttt	TRBJ1-5*01	1
			ES556M1BR-10	TRAV22*01	CVVQFYF	tgtgtggtacagttctatttt	TRAJ49*01	TRBV20/OR9-2*03	CSATRPTNYGYTF	tgcagtgcgacccgaccgactaactatggctacaccttc	TRBJ1-2*01	1
			ES556M1BR-11	TRAV19*01	CALTRRYDKIIF	tgtgctctgacccgaaggtatgacaagatcatcttt	TRAJ30*01	TRBV2*03	CASSVEASSSTDTQYF	tgtgccagcagtgtcgaggccagctctagcacagatacgcagtatttt	TRBJ2-3*01	1
			ES556M1BR-12	TRAV12-2*03	CAAPYNFNKFYF	tgtgccgccccatacaacttcaacaaattttacttt	TRAJ21*01	TRBV12-4*01	CASSLVGVNEQYF	tgtgccagcagtttagttggggtaaacgagcagtacttc	TRBJ2-7*01	2
			ES556M1BR-13	TRAV22*01	CAVGYSSASKIIF	tgtgctgtggggtacagcagtgcttccaagataatcttt	TRAJ3*01	TRBV27*01	CASSPRGTYNSPLHF	tgtgccagcagtcccagagggacttataattcacccctccacttt	TRBJ1-6*01	1
			ES556M1BR-14	TRAV8-1*01	CAVNNAGKSTF	tgtgccgtgaacaatgcaggcaaatcaaccttt	TRAJ27*01	TRBV3-2*02	CASSQEPASGETQYF	tgtgccagcagccaagaaccggctagcggagagacccagtacttc	TRBJ2-5*01	1
			ES556M1BR-15	TRAV8-1*01	CAVGSQGNLIF	tgtgccgtgggaagccaaggaaatctcatcttt	TRAJ42*01	TRBV6-5*01	CASSSILGSASTQYF	tgtgccagcagttcgattttgggtagtgcatcgacccagtacttc	TRBJ2-5*01	1
			ES556M1BR-16	TRAV8-1*01	CAVKDTDKLIF	tgtgccgtgaaggacaccgacaagctcatcttt	TRAJ34*01	TRBV4-2*01	CASSPDYNEQFF	tgtgccagcagccccgactacaatgagcagttcttc	TRBJ2-1*01	7
			ES556M1BR-17	TRAV8-1*01	CAVKDTDKLIF	tgtgccgtgaaggacaccgacaagctcatcttt	TRAJ34*01	TRBV19*03	CASSGYNEQFF	tgtgccagtagcggctacaatgagcagttcttc	TRBJ2-1*01	1
			ES556M1BR-18	TRAV20*01	CAVRGYNAGNKFTF	tgtgctgtgcggggttataatgcaggcaacaagttcaccttt	TRAJ39*01	TRBV5-4*01	CASSFENEETQYF	tgtgccagcagctttgagaatgaagagacccagtacttc	TRBJ2-5*01	1
			ES556M1BR-19	TRAV8-1*01	CAVKDTDKLIF	tgtgccgtgaaggacaccgacaagctcatcttt	TRAJ34*01	TRBV24/OR9-2*01	CATSDLFGNEQFF	tgtgccaccagtgatttgtttgggaatgagcagttcttc	TRBJ2-1*01	3
			ES556M1BR-20	TRAV8-1*01	CAVKDTDKLIF	tgtgccgtgaaggacaccgacaagctcatcttt	TRAJ34*01	TRBV7-2*04	CASSPPGLQYGYTF	tgtgccagcagccccccgggacttcagtatggctacaccttc	TRBJ1-2*01	1
M1+BR+	YSP	ES179	ES179M1+BR+01	TRAV1-1*01	CAVRDNDYKLSF	tgcgctgtgagagataacgactacaagctcagcttt	TRAJ20*01	TRBV5-1*01	CASSLAEQGYNEQFF	tgcgccagcagcttggccgaacagggctacaatgagcagttcttc	TRBJ2-1*01	1
			ES179M1+BR+02	TRAV25*01	CAGNYGGSQGNLIF	tgtgcagggaattatggaggaagccaaggaaatctcatcttt	TRAJ42*01	TRBV19*02	CASSPRSTDTQYF	tgtgccagtagtccacgtagcacagatacgcagtatttt	TRBJ2-3*01	3
			ES179M1+BR+03	TRAV16*01	CALKDTDKLIF	tgtgctctaaaagacaccgacaagctcatcttt	TRAJ34*01	TRBV25-1*01	CASSEWFSYNEQFF	tgtgccagcagtgaatggttcagctacaatgagcagttcttc	TRBJ2-1*01	2
			ES179M1+BR+04	TRAV35*01	CAGQSNDGGTSYGKLTF	tgtgctgggcagtcaaatgatggtggtactagctatggaaagctgacattt	TRAJ52*01	TRBV29-1*01	CSVEDGYEQYF	tgcagcgttgaagacggctacgagcagtacttc	TRBJ2-7*01	1
			ES179M1+BR+05	TRAV8-2*01	CVVSDFGSNSGYALNF	tgtgttgtgagtgacttcgggtcaaattccgggtatgcactcaacttc	TRAJ41*01	TRBV19*02	CASSMMTIGDSPLHF	tgtgccagtagtatgatgacaattggggattcacccctccacttt	TRBJ1-6*01	1
			ES179M1+BR+06	TRAV8-2*01	CVVSRDSGGYQKVTF	tgtgttgtgagtagggattctgggggttaccagaaagttaccttt	TRAJ13*01	TRBV20/OR9-2*03	CSARGTSEYEQYF	tgcagtgctagggggactagcgagtacgagcagtacttc	TRBJ2-7*01	1
			ES179M1+BR+07	TRAV1-1*01	CAVRDNDYKLSF	tgcgctgtgagagataacgactacaagctcagcttt	TRAJ20*01	TRBV5-1*01	CASSLAEQGFGEQYF	tgcgccagcagcttggccgagcagggcttcggcgagcagtacttc	TRBJ2-7*01	1
			ES179M1+BR+08	TRAV12-2*03	CAVGWDQAGTALIF	tgtgccgtggggtgggaccaggcaggaactgctctgatcttt	TRAJ15*01	TRBV11-3*02	CASSPRMRDRGYNEQFF	tgtgccagcagcccccgtatgagggacaggggatacaatgagcagttcttc	TRBJ2-1*01	1
			ES179M1+BR+09	TRAV20*01	CAVQPPNFGNEKLTF	tgtgctgtgcagccccctaactttggaaatgagaaattaaccttt	TRAJ48*01	TRBV19*02	CASSGRSTDTQYF	tgtgccagtagtggaagaagcacagatacgcagtatttt	TRBJ2-3*01	3
			ES179M1+BR+10	TRAV27*01	CAGGGSQGNLIF	tgtgcagggggaggaagccaaggaaatctcatcttt	TRAJ42*01	TRBV19*02	CASSIRSSYEQYF	tgtgccagtagtatccggagctcctacgagcagtacttc	TRBJ2-7*01	1
			ES179M1+BR+11	TRAV6*01	CALDMGGGSQGNLIF	tgtgctctagacatgggcggaggaagccaaggaaatctcatcttt	TRAJ42*01	TRBV19*02	CASSTRSTDTQYF	tgtgccagtagtacccgaagcacagatacgcagtatttt	TRBJ2-3*01	2
			ES179M1+BR+12	TRAV27*01	CAAGGSQGNLIF	tgtgcagctggaggaagccaaggaaatctcatcttt	TRAJ42*01	TRBV19*02	CASSIRSSYEQYF	tgtgccagtagtatccgaagctcctacgagcagtacttc	TRBJ2-7*01	2
			ES179M1+BR+13	TRAV1-2*01	CAVRRGSTLGRLYF	tgtgctgtgaggagaggctcaaccctggggaggctatacttt	TRAJ18*01	TRBV2*03	CASSTPGGQGIRARDLGQFF	tgtgccagcagtaccccgggggggcagggtatccgggcgcgggaccttgggcagttcttc	TRBJ2-1*01	1
M1+BR+	OSP	D044	D044M1+BR+01	TRAV3*01	CAVRGTNAGKSTF	tgtgctgtgagagggaccaatgcaggcaaatcnaccttt	TRAJ27*01	TRBV29-1*02	CSVGTASYNEQFF	tgcagcgttgggaccgcctcctacaatgagcagttcttc	TRBJ2-1*01	1
			D044M1+BR+02	TRAV27*01	CAGGGSQGNLIF	tgtgcaggcggaggaagccaaggaaatctcatcttt	TRAJ42*01	TRBV19*02	CASSIRSSYEQYF	tgtgccagtagtataaggagctcctacgagcagtacttc	TRBJ2-7*01	2
			D044M1+BR+03	TRAV24*01	CAPNSGYSTLTF	tgtgcccctaattcaggatacagcaccctcaccttt	TRAJ11*01	TRBV27*01	CASIGSGYPYNEQFF	tgtgccagcatcgggagcgggtacccctacaatgagcagttcttc	TRBJ2-1*01	1
			D044M1+BR+04	TRAV12-2*01	CAVNRVDSSYKLIF	tgtgccgtgaacagagtggatagcagctataaattgatcttc	TRAJ12*01	TRBV4-2*01	CASRNIRQDGYTF	tgtgccagcaggaacatccgacaggatggctacaccttc	TRBJ1-2*01	1
BRM1	YSP	ES179	ES179BRM1-01	TRAV27*01	CAGAPMEYGNKLVF	tgtgcaggagctcccatggaatatggaaacaagctggtcttt	TRAJ47*02	TRBV18*01	CASSRTGLNTEAFF	tgtgccagctcgcggacagggcttaacactgaagctttcttt	TRBJ1-1*01	5
			ES179BRM1-02	TRAV22*01	CHVEPYSGTYKYIF	tgtcatgtggagccctactcaggaacctacaaatacatcttt	TRAJ40*01	TRBV4-3*01	CASSQDPVSGATDTQYF	tgcgccagcagccaagatccggttagcggggctacagatacgcagtatttt	TRBJ2-3*01	1
			ES179BRM1-03	TRAV25*01	CAGNYGGSQGNLIF	tgtgcagggaattatggaggaagccaaggaaatctcatcttt	TRAJ42*01	TRBV19*02	CASSPRSTDTQYF	tgtgccagtagtccacgtagcacagatacgcagtatttt	TRBJ2-3*01	12
			ES179BRM1-04	TRAV27*01	CAGAPMEYGNKLVF	tgtgcaggagctcccatggaatatggaaacaagctggttttt	TRAJ47*02	TRBV18*01	CASSRTGLNTEAFF	tgtgccagctcgcggacagggcttaacactgaagctttcttt	TRBJ1-1*01	1
			ES179BRM1-05	TRAV27*01	CAGGGSQGNLIF	tgtgcaggaggaggaagccaaggaaatctcatcttt	TRAJ42*01	TRBV19*02	CASSIRSSYEQYF	tgtgccagtagtattaggagctcctacgagcagtacttc	TRBJ2-7*01	9
			ES179BRM1-06	TRAV22*01	CAVEPYSGTYKYIF	tgtgctgtggagccctactcaggaacctacaaatacatcttt	TRAJ40*01	TRBV4-3*01	CASSQDPVSGATDTQYF	tgcgccagcagccaagatccggttagcggggctacagatacgcagtatttt	TRBJ2-3*01	4
			ES179BRM1-07	TRAV1-1*01	CAVRDNDYKLSF	tgcgctgtgagagataacgactacaagctcagcttt	TRAJ20*01	TRBV19*02	CASSPRSTDTQYF	tgtgccagtagtccacgtagcacagatacgcagtatttt	TRBJ2-3*01	2
			ES179BRM1-08	TRAV38-1*01	CAFMTNAGGTSYGKLTF	tgtgctttcatgacaaatgctggtggtactagctatggaaagctgacattt	TRAJ52*01	TRBV19*02	CASSQGSHGYTF	tgtgccagtagtcaggggagccatggctacaccttc	TRBJ1-2*01	1
			ES179BRM1-09	TRAV27*01	CAAGGSQGNLIF	tgtgcagctggaggaagccaaggaaatctcatcttt	TRAJ42*01	TRBV19*02	CASSIRSSYEQYF	tgtgccagtagtatccgaagctcctacgagcagtacttc	TRBJ2-7*01	1
			ES179BRM1-10	TRAV8-3*01	CAVGAESGGYNKLIF	tgtgctgtgggtgcggaatctggtggctacaataagctgattttt	TRAJ4*01	TRBV19*03	CASRLAPTDTQYF	tgtgccagcagactagcgcccacagatacgcagtatttt	TRBJ2-3*01	6
BRM1	OSP	D044	D044BRM1-01	TRAV8-4*05	CAVSDQDNDMRF	tgtgctgtgagtgatcaagacaatgacatgcgcttt	TRAJ43*01	TRBV19*02	CASSSFGNGNQPQHF	tgtgccagtagtagtttcgggaatggcaatcagccccagcatttt	TRBJ1-5*01	9
			D044BRM1-02	TRAV29/DV5*01	CAASGGSNYKLTF	tgtgcagcaagcgggggtagcaactataaactgacattt	TRAJ53*01	TRBV19*02	CASSGLYIGTGVLNYGYTF	tgtgccagtagtggactatatattgggacgggagtccttaactatggctacaccttc	TRBJ1-2*01	1
			D044BRM1-03	TRAV14/DV4*02	CAMRRGGNFNKFYF	tgtgcaatgagacgaggtgggaacttcaacaaattttacttt	TRAJ21*01	TRBV29-1*02	CSVGTASYNEQFF	tgcagcgttgggaccgcctcctacaatgagcagttcttc	TRBJ2-1*01	1
			D0BRM1-04	TRAV35*01	CAGQLAGGSQGNLIF	tgtgctgggcagctggcgggaggaagccaaggaaatctcatcttt	TRAJ42*01	TRBV19*03	CASTGLSIQPQHF	tgtgccagtaccggactgtcaattcagccccagcatttt	TRBJ1-5*01	2
			D044BRM1-05	TRAV5*01	CAEPRDSNYQLIW	tgtgcagaacctcgggatagcaactatcagttaatctgg	TRAJ33*01	TRBV27*01	CASIGSGYPYNEQFF	tgtgccagcatcgggagcgggtacccctacaatgagcagttcttc	TRBJ2-1*01	5
			D044BRM1-06	TRAV27*01	CAGGGSQGNLIF	tgtgcaggagggggaagccaaggaaatctcatcttt	TRAJ42*01	TRBV19*02	CASSVRSSYEQYF	tgtgccagtagtgtgagaagctcctacgagcagtacttc	TRBJ2-7*01	2
			D044BRM1-07	TRAV4*01	CLVLESNYQLIW	tgcctcgtactagaaagcaactatcagttaatctgg	TRAJ33*01	TRBV27*01	CASSRSHSNQPQHF	tgtgccagcagtcgatcgcatagcaatcagccccagcatttt	TRBJ1-5*01	1
			D044BRM1-08	TRAV19*01	CALSEATGYSTLTF	tgtgctctgagtgaggcaacaggatacagcaccctcaccttt	TRAJ11*01	TRBV7-9*01	CASSLVLGYYNEQFF	tgtgccagcagcttagtcctggggtactacaatgagcagttcttc	TRBJ2-1*01	1
			D044BRM1-09	TRAV27*01	CAGGGSQGNLIF	tgtgcaggaggaggaagccaaggaaatctcatcttt	TRAJ42*01	TRBV19*03	CASSVRSSYEQYF	tgtgccagtagcgtgaggagctcctacgagcagtacttc	TRBJ2-7*01	2
			D044BRM1-10	TRAV8-4*05	CAVSDQDNDMRF	tgtgctgtgagtgatcaagacaatgacatgcgcttt	TRAJ43*01	TRBV2*03	CASKFRDHYEQYF	tgtgccagcaagtttcgagatcactacgagcagtacttc	TRBJ2-7*01	1
M1BM	YSP	ES556	ES556M1BM-01	TRAV12-2*01-*03	CGCPGSQGNLIF	tgtggctgcccgggaagccaaggaaatctcatcttt	TRAJ42*01	TRBV14*01	CASSQSPGGTGTF	tgtgccagcagccaatcccccgggggtacagggacgttc	TRBJ2-7*01	1
			ES556M1BM-02	TRAV27*01	CAGANGGSQGNLIF	tgtgcaggagctaatggaggaagccaaggaaatctcatcttt	TRAJ42*01	TRBV19*01;TRBV19*02	CASSKRSSGELFF	tgtgccagtagtaagcgttctagcggggagctgtttttt	TRBJ2-2*01	1
			ES556M1BM-03	TRAV27*01	CAGGGSQGNLIF	tgtgcaggagggggaagccaaggaaatctcatcttt	TRAJ42*01	TRBV19*01;TRBV19*02	CASSIRSSYEQYF	tgtgccagtagtataaggagctcctacgagcagtacttc	TRBJ2-7*01	1
			ES556M1BM-04	TRAV1-2*01	CAALDSSYKLIF	tgtgccgccctggatagcagctataaattgatcttc	TRAJ12*01	TRBV6-4*01;TRBV6-4*02	CASSDKVEGDTQYF	tgtgccagcagtgacaaggtagagggggatacgcagtatttt	TRBJ2-3*01	1
			ES556M1BM-05	TRAV12-2*01-*03	CAANNARLMF	tgtgccgccaacaatgccagactcatgttt	TRAJ31*01	TRBV29-1*01;TRBV29-1*02	CSVPDRGDINEQFF	tgcagcgttccggacaggggagatatcaatgagcagttcttc	TRBJ2-1*01	1
			ES556M1BM-06	TRAV14/DV4*01	CAMREGRNARLMF	tgtgcaatgagagagggccggaatgccagactcatgttt	TRAJ31*01	TRBV9*01	CASSTGQTTNTGELFF	tgtgccagcagtaccggacagaccacgaacaccggggagctgtttttt	TRBJ2-2*01	1
			ES556M1BM-07	TRAV27*01	CAGAHGSSNTGKLIF	tgtgcaggagcacatggctctagcaacacaggcaaactaatcttt	TRAJ37*02	TRBV19*01;TRBV19*02	CASSSRSAYEQYF	tgtgccagtagttcgaggtctgcctacgagcagtacttc	TRBJ2-7*01	1
			ES556M1BM-08	TRAV27*01	CAGGGSQGNLIF	tgtgcaggcggaggaagccaaggaaatctcatcttt	TRAJ42*01	TRBV14*01	CASSQSPGGTGTF	tgtgccagcagccaatcccccgggggtacagggacgttc	TRBJ2-7*01	1
			ES556M1BM-09	TRAV27*01	CAGGGSQGNLIF	tgtgcaggaggaggaagccaaggaaatctcatcttt	TRAJ42*01	TRBV19*01;TRBV19*02	CASSIRSSYEQYF	tgtgccagtagtatccgatcatcctacgagcagtacttc	TRBJ2-7*01	1
			ES556M1BM-10	TRAV1-1*01	CAVPLENGQKLLF	tgcgccgttcccttagaaaatggccagaagctgctcttt	TRAJ16*01	TRBV20-1*01-*07	CSASKTANSGNTIYF	tgcagtgcttccaagacagccaactctggaaacaccatatatttt	TRBJ1-3*01	1
M1BM	OSP	D044	D044M1BM-01	TRAV29/DV5*01	CVYRNNNARLMF	tgtgtataccggaataacaatgccagactcatgttt	TRAJ31*01	TRBV28*01	CASSLSGSYEQYF	tgtgccagcagtttatcagggtcctacgagcagtacttc	TRBJ2-7*01	3
			D044M1BM-02	TRAV20*01	CAGCRTGTASKLTF	tgtgctggatgtcgtaccggcactgccagtaaactcaccttt	TRAJ44*01	TRBV16*02	CASSQIGTDRGPAGGPLNEQYF	tgtgccagcagccaaatagggaccgacagggggccagcgggaggcccactgaacgagcagtacttc	TRBJ2-7*01	1
			D044M1BM-03	TRAV12-2*01	CAVNMNTGNQFYF	tgtgccgtgaacatgaacaccggtaaccagttctatttt	TRAJ49*01	TRBV19*01	CASSTVSLDEQFF	tgtgccagtagtaccgtgtcgttggatgagcagttcttc	TRBJ2-1*01	1
			D044M1BM-04	TRAV14/DV4*02	CAMRGTGGYNKLIF	tgtgcaatgagagggactggtggctacaataagctgattttt	TRAJ4*01	TRBV2*01	CASSEAGLAGGEQFF	tgtgccagcagtgaagcggggctagcgggaggggagcagttcttc	TRBJ2-1*01	1
			D044M1BM-05	TRAV5*01	CAEPRDSNYQLIW	tgtgcagaacctcgggatagcaactatcagttaatctgg	TRAJ33*01	TRBV27*01	CASIGSGYPYNEQFF	tgtgccagcatcgggagcgggtacccctacaatgagcagttcttc	TRBJ2-1*01	1
			D044M1BM-06	TRAV8-3*01	CAVVGTGNQFYF	tgtgctgtggttggcaccggtaaccagttctatttt	TRAJ49*01	TRBV28*01	CASSLRVSRGAYEQYV	tgtgccagcagtttaagggtcagtagaggggcatacgagcagtacgtc	TRBJ2-7*02	1
			D044M1BM-07	TRAV12-2*01	CAVNNQAGTALIF	tgtgccgtgaacaaccaggcaggaactgctctgatcttt	TRAJ15*01	TRBV27*01	CASIGSGYPYNEQFF	tgtgccagcatcgggagcgggtacccctacaatgagcagttcttc	TRBJ2-1*01	1
			D044M1BM-08	TRAV27*01	CAGGGSQGNLIF	tgtgcagggggaggaagccaaggaaatctcatcttt	TRAJ42*01	TRBV19*01	CASSIRSSYEQFF	tgtgccagtagtattaggtctagctatgagcagttcttc	TRBJ2-1*01	1
			D044M1BM-09	TRAV29/DV5*01	CVYRNNNARLMF	tgtgtataccggaataacaatgccagactcatgttt	TRAJ31*01	TRBV28*01	CASSLSGSYEQYF	tgtgccagcagtttatcagggtcctacgagcagtacttc	TRBJ2-7*01	1
			D044M1BM-10	TRAV8-3*01	CAVVGTGNQFYF	tgtgctgtggttggcaccggtaaccagttctatttt	TRAJ49*01	TRBV28*01	CASSIRVSRGAYEQYV	tgtgccagcagcataagggtcagtagaggggcatacgagcagtacgtc	TRBJ2-7*02	1
			D044M1BM-11	TRAV14/DV4*02	CAMRRGGNFNKFYF	tgtgcaatgagacgaggtgggaacttcaacaaattttacttt	TRAJ21*01	TRBV29-1*02	CSVGTASYNEQFF	tgcagcgttgggaccgcctcctacaatgagcagttcttc	TRBJ2-1*01	1
			D044M1BM-12	TRAV27*01	CAGAGGGSQGNFIF	tgtgcaggagcgggagggggaagccaaggaaatttcatcttt	TRAJ42*01	TRBV19*01	CASSQRSTDTQYF	tgtgccagctcccagcggagcacagatacgcagtatttt	TRBJ2-3*01	1
			D044M1BM-13	TRAV27*01	CAGPSHQGGKLIF	tgtgcaggaccgtctcaccagggaggaaagcttatcttc	TRAJ23*01	TRBV19*01	CASSMRSGWEQFF	tgtgccagtagtatgcggagcgggtgggagcagttcttc	TRBJ2-1*01	1
			D044M1BM-14	TRAV12-2*01	CAVNSQAGNALIF	tgtgccgtgaacagccaggcaggaaatgctctgatcttt	TRAJ15*01	TRBV27*01	CASIGSGYPYNEQFF	tgtgccagcatcgggagcgggtacccctacaatgagcagttcttc	TRBJ2-1*01	1
			D044M1BM-15	TRAV8-1*01	CAVNEDTRLMF	tgtgccgtgaatgaggacaccagactcatgttt	TRAJ31*01	TRBV3-2*03	CASSQGITNNEQFF	tgtgccagcagccaaggcattaccaacaatgagcagttcttc	TRBJ2-1*01	1
			D044M1BM-16	TRAV8-3*01	CAVVGTGNQFYF	tgtgctgtggttggcaccggtaaccagttctatttt	TRAJ49*01	TRBV28*01	CASSLRVSRGAYEQYV	tgtgccagcagtttaagggtcagtagaggggcatacgagcagtacgtc	TRBJ2-7*02	1
			D044M1BM-16	TRAV16*01	CALRGSGGYNKLIF	tgtgctctaaggggatctggtggctacaataagctgattttt	TRAJ4*01	TRBV20/OR9-2*03	CSARWEEISEKLFF	tgcagtgctagatgggaggagatctctgaaaaactgtttttt	TRBJ1-4*01	1
			D044M1BM-17	TRAV27*01	CAGAGGGSQGNLIF	tgtgcaggagcgggagggggaagccaaggaaatctcatcttt	TRAJ42*01	TRBV19*01	CASSQRSTDTQYF	tgtgccagctcccagcggagcacagatacgcagtatttt	TRBJ2-3*01	1
			D044M1BM-18	TRAV8-3*01	CAVVGTGNQFYF	tgtgctgtggttggcaccggtaaccagttctatttt	TRAJ49*01	TRBV10-3*02	CAISDDWGLYEQYF	tgcgccatcagtgatgattggggactgtacgagcagtacttc	TRBJ2-7*01	1
			D044M1BM-19	TRAV5*01	CAEPRDSKYQLIW	tgtgcagaacctcgggatagcaaatatcagttaatctgg	TRAJ33*01	TRBV27*01	CASIGSGYPYNEQFF	tgtgccagcatcgggagcgggtacccctacaatgagcagttcttc	TRBJ2-1*01	1
			D044M1BM-20	TRAV38-2/DV8*01	CAYSPNAGGTSYGKLTF	tgtgcttattctcctaatgctggtggtactagctatggaaagctgacattt	TRAJ52*01	TRBV27*01	CASIGSGYPYNEQFF	tgtgccagcatcgggagcgggtacccctacaatgagcagttcttc	TRBJ2-1*01	1
			D044M1BM-21	TRAV12-2*01	CAVNNQAGTALIF	tgtgccgtgaacaaccaggcaggaactgctctgatcttt	TRAJ15*01	TRBV28*01	CASRPGTGNSPLHF	tgtgccagcaggcccgggactgggaattcacccctccacttt	TRBJ1-6*01	1
			D044M1BM-22	TRAV5*01	CAEPRDSNYQLIW	tgtgcagaacctcgggatagcaactatcagttaatctgg	TRAJ33*01	TRBV27*01	CASIGSGYPYNEQFF	tgtgccagcatcgggagcgggtacccctacaatgagcagttcttc	TRBJ2-1*01	5

## Sheet: Sheet3
IAV-M1	TRAV27*01	CAAGGSQGNLIF	tgtgcagctggaggaagccaaggaaatctcatcttt	TRAJ42*01	TRBV19*01	CASSIRSSYEQYF	tgtgccagtagtatccgaagctcctacgagcagtacttc	TRBJ2-7*01	1
	TRAV5*01	CAETGGGSQGNLIF	tgtgcagagacaggaggaggaagccaaggaaatctcatcttt	TRAJ42*01	TRBV19*01	CASSIRSSYEQYF	tgtgccagtagtatcagaagctcctacgagcagtacttc	TRBJ2-7*01	1
	TRAV27*01	CAGGGSSNTGKLIF	tgtgcaggaggaggctctagcaacacaggcaaactaatcttt	TRAJ37*02	TRBV19*01	CASSIRSSYEQYF	tgtgccagtagtattagaagctcctacgagcagtacttc	TRBJ2-7*01	1
	TRAV27*01	CAGASGNTGKLIF	tgtgcaggagcatctggcaacacaggcaaactaatcttt	TRAJ37*01	TRBV19*01	CASSIRSSYEQYF	tgtgccagtagtattcggtcgagctacgagcagtacttc	TRBJ2-7*01	1
	TRAV27*01	CAGGGSQGNLIF	tgtgcaggaggaggaagccaaggaaatctcatcttt	TRAJ42*01	TRBV19*01	CASSIRSSYEQYF	tgtgccagtagtattaggagctcctacgagcagtacttc	TRBJ2-7*01	1
	TRAV27*01	CAGGGSSNTGKLIF	tgtgcaggagggggctctagcaacacaggcaaactaatcttt	TRAJ37*02	TRBV19*01	CASSIRSSYEQYF	tgtgccagtagtatcaggagctcctacgagcagtacttc	TRBJ2-7*01	1
	TRAV27*01	CAGGGSQGNLIF	tgtgcagggggaggaagccaaggaaatctcatcttt	TRAJ42*01	TRBV19*02	CASSIRSSYEQFF	tgtgccagtagtattaggtctagctatgagcagttcttc	TRBJ2-1*01	4
	TRAV27*01	CAGGGSQGNLIF	tgtgcaggcggaggaagccaaggaaatctcatcttt	TRAJ42*01	TRBV19*02	CASSIRSSYEQYF	tgtgccagtagtataaggagctcctacgagcagtacttc	TRBJ2-7*01	11
	TRAV13-1*02	CAPSGGGSQGNLIF	tgtgcaccctccgggggaggaagccaaggaaatctcatcttt	TRAJ42*01	TRBV19*02	CASSIRSSYNEQFF	tgtgccagtagtattcggagctcctacaatgagcagttcttc	TRBJ2-1*01	3
	TRAV27*01	CAGVDGGSQGNLIF	tgtgcaggagtggatggaggaagccaaggaaatctcatcttt	TRAJ42*01	TRBV19*01	CASSIRSSYEQYF	tgtgccagtagtatccggagctcctacgagcagtacttc	TRBJ2-7*01	1
	TRAV16*01	CARKSYGQNFVF	tgtgcccgaaaaagctatggtcagaatttcgtcttt	TRAJ26*01	TRBV19*01	CASSIRSSYEQYF	tgtgccagtagtataaggagctcctacgagcagtacttc	TRBJ2-7*01	1
M1BM	TRAV27*01	CAGGGSQGNLIF	tgtgcaggagggggaagccaaggaaatctcatcttt	TRAJ42*01	TRBV19*01;TRBV19*02	CASSIRSSYEQYF	tgtgccagtagtataaggagctcctacgagcagtacttc	TRBJ2-7*01	1
	TRAV27*01	CAGGGSQGNLIF	tgtgcaggaggaggaagccaaggaaatctcatcttt	TRAJ42*01	TRBV19*01;TRBV19*02	CASSIRSSYEQYF	tgtgccagtagtatccgatcatcctacgagcagtacttc	TRBJ2-7*01	1
	TRAV27*01	CAGGGSQGNLIF	tgtgcagggggaggaagccaaggaaatctcatcttt	TRAJ42*01	TRBV19*01	CASSIRSSYEQFF	tgtgccagtagtattaggtctagctatgagcagttcttc	TRBJ2-1*01	1
BRM1	TRAV27*01	CAGGGSQGNLIF	tgtgcaggaggaggaagccaaggaaatctcatcttt	TRAJ42*01	TRBV19*02	CASSIRSSYEQYF	tgtgccagtagtattaggagctcctacgagcagtacttc	TRBJ2-7*01	9
	TRAV27*01	CAGGGSQGNLIF	tgtgcagggggaggaagccaaggaaatctcatcttt	TRAJ42*01	TRBV19*02	CASSIRSSYEQYF	tgtgccagtagtatccggagctcctacgagcagtacttc	TRBJ2-7*01	1
M1+BR+	TRAV27*01	CAGGGSQGNLIF	tgtgcagggggaggaagccaaggaaatctcatcttt	TRAJ42*01	TRBV19*02	CASSIRSSYEQYF	tgtgccagtagtatccggagctcctacgagcagtacttc	TRBJ2-7*01	1
	TRAV27*01	CAAGGSQGNLIF	tgtgcagctggaggaagccaaggaaatctcatcttt	TRAJ42*01	TRBV19*02	CASSIRSSYEQYF	tgtgccagtagtatccgaagctcctacgagcagtacttc	TRBJ2-7*01	2
IAV-M1	TRAV38-2/DV8*01	CAYSSSAGGTSYGKLTF	tgtgcttatagtagctctgctggtggtactagctatggaaagctgacattt	TRAJ52*01	TRBV19*01	CASSIGLYGYTF	tgtgccagtagtataggactctatggctacaccttc	TRBJ1-2*01	1
	TRAV38-2/DV8*01	CAYMINAGGTSYGKLTF	tgtgcttatatgattaatgctggtggtactagctatggaaagctgacattt	TRAJ52*01	TRBV19*02	CASSIGVYGYTF	tgtgccagtagtatcggcgtatatggctacaccttc	TRBJ1-2*01	1
	TRAV38-2/DV8*01	CAYSPNAGGTSYGKLTF	tgtgcttattctcctaatgctggtggtactagctatggaaagctgacattt	TRAJ52*01	TRBV19*02	CASSMGLYGYTF	tgtgccagtagtatggggctctatggctacaccttc	TRBJ1-2*01	2
EBV-BM	TRAV5*01	CAEPRDSNYQLIW	tgtgcagaacctcgggatagcaactatcagttaatctgg	TRAJ33*01	TRBV27*01	CASIGSGYPYNEQFF	tgtgccagcatcgggagcgggtacccctacaatgagcagttcttc	TRBJ2-1*01	13
	TRAV29/DV5*01	CVYRNSNARLMW	tgtgtatatcggaatagcaatgccagactcatgtgg	TRAJ31*01	TRBV27*01	CASIGSGYPYNEQFF	tgtgccagcatcgggagcgggtacccctacaatgagcagttcttc	TRBJ2-1*01	1
M1BM	TRAV12-2*01	CAVNNQAGTALIF	tgtgccgtgaacaaccaggcaggaactgctctgatcttt	TRAJ15*01	TRBV27*01	CASIGSGYPYNEQFF	tgtgccagcatcgggagcgggtacccctacaatgagcagttcttc	TRBJ2-1*01	1
	TRAV12-2*01	CAVNSQAGNALIF	tgtgccgtgaacagccaggcaggaaatgctctgatcttt	TRAJ15*01	TRBV27*01	CASIGSGYPYNEQFF	tgtgccagcatcgggagcgggtacccctacaatgagcagttcttc	TRBJ2-1*01	1
	TRAV38-2/DV8*01	CAYSPNAGGTSYGKLTF	tgtgcttattctcctaatgctggtggtactagctatggaaagctgacattt	TRAJ52*01	TRBV27*01	CASIGSGYPYNEQFF	tgtgccagcatcgggagcgggtacccctacaatgagcagttcttc	TRBJ2-1*01	1
	TRAV5*01	CAEPRDSNYQLIW	tgtgcagaacctcgggatagcaactatcagttaatctgg	TRAJ33*01	TRBV27*01	CASIGSGYPYNEQFF	tgtgccagcatcgggagcgggtacccctacaatgagcagttcttc	TRBJ2-1*01	1
	TRAV5*01	CAEPRDSNYQLIW	tgtgcagaacctcgggatagcaactatcagttaatctgg	TRAJ33*01	TRBV27*01	CASIGSGYPYNEQFF	tgtgccagcatcgggagcgggtacccctacaatgagcagttcttc	TRBJ2-1*01	5
	TRAV5*01	CAEPRDSKYQLIW	tgtgcagaacctcgggatagcaaatatcagttaatctgg	TRAJ33*01	TRBV27*01	CASIGSGYPYNEQFF	tgtgccagcatcgggagcgggtacccctacaatgagcagttcttc	TRBJ2-1*01	1
BRM1	TRAV5*01	CAEPRDSNYQLIW	tgtgcagaacctcgggatagcaactatcagttaatctgg	TRAJ33*01	TRBV27*01	CASIGSGYPYNEQFF	tgtgccagcatcgggagcgggtacccctacaatgagcagttcttc	TRBJ2-1*01	5
	TRAV38-1*01	CAFMTNAGGTSYGKLTF	tgtgctttcatgacaaatgctggtggtactagctatggaaagctgacattt	TRAJ52*01	TRBV19*02	CASSQGSHGYTF	tgtgccagtagtcaggggagccatggctacaccttc	TRBJ1-2*01	1
M1+BR+	TRAV24*01	CAPNSGYSTLTF	tgtgcccctaattcaggatacagcaccctcaccttt	TRAJ11*01	TRBV27*01	CASIGSGYPYNEQFF	tgtgccagcatcgggagcgggtacccctacaatgagcagttcttc	TRBJ2-1*01	1
M1BM	TRAV27*01	CAGGGSQGNLIF	tgtgcaggcggaggaagccaaggaaatctcatcttt	TRAJ42*01	TRBV14*01	CASSQSPGGTGTF	tgtgccagcagccaatcccccgggggtacagggacgttc	TRBJ2-7*01	1
EBV-BR	TRAV8-1*01	CAVKDTDKLIF	tgtgccgtgaaagacaccgacaagctcatcttt	TRAJ34*01	TRBV4-2*01	CASSPLAGDTQYF	tgtgccagcagccccttagcgggagatacgcagtatttt	TRBJ2-3*01	2
	TRAV8-1*01	CAVKDTDKLIF	tgtgccgtgaaggacaccgacaagctcatcttt	TRAJ34*01	TRBV20-1*07	CSANDRAYNEQFF	tgcagtgccaacgacagggcctacaatgagcagttcttc	TRBJ2-1*01	6
	TRAV8-1*01	CAVKDTDKLIF	tgtgccgtgaaggacaccgacaagctcatcttt	TRAJ34*01	TRBV24/OR9-2*01	CATSDFLAAEDTQYF	tgtgccaccagtgattttctggcagcggaagatacgcagtatttt	TRBJ2-3*01	12
	TRAV8-1*01	CAVKDTDKFIF	tgtgccgtgaaggacaccgacaagttcatcttt	TRAJ34*01	TRBV6-5*01	CASSSLLRGVQFF	tgtgccagcagttcactccttcggggtgtgcagttcttc	TRBJ2-1*01	1
M1BR	TRAV8-1*01	CAVKDTDKLIF	tgtgccgtgaaagacaccgacaagctcatcttt	TRAJ34*01	TRBV28*01	CASSPYSYGYTF	tgtgccagcagtccctactcctatggctacaccttc	TRBJ1-2*01	1
	TRAV16*01	CALKDTDKLIF	tgtgctctaaaagacaccgacaagctcatcttt	TRAJ34*01	TRBV25-1*01	CASSEWFSYNEQFF	tgtgccagcagtgaatggttcagctacaatgagcagttcttc	TRBJ2-1*01	1
	TRAV8-1*01	CAVKDTDKLIF	tgtgccgtgaaggacaccgacaagctcatcttt	TRAJ34*01	TRBV19*01	CATSDYNEQFF	tgtgccacctccgactacaatgagcagttcttc	TRBJ2-1*01	3
	TRAV8-1*01	CAVKDTDKLIF	tgtgccgtgaaggacaccgacaagctcatcttt	TRAJ34*01	TRBV24/OR9-2*01	CATSDFSSHTDTQYF	tgtgccaccagtgatttctcgtcccacacagatacgcagtatttt	TRBJ2-3*01	1
	TRAV8-1*01	CAVRNTGKLIF	tgtgccgtccgaaacacaggcaaactaatcttt	TRAJ37*02	TRBV6-6*03	CASSHSGPEQFF	tgtgccagcagccattcgggcccggagcagttcttc	TRBJ2-1*01	2
	TRAV8-1*01	CAVSDTDKLIF	tgtgccgtgagcgacaccgacaagctcatcttt	TRAJ34*01	TRBV5-4*01	CASSSYGQGSANQPQHF	tgtgccagcagctcttacggacaggggtcggcgaatcagccccagcatttt	TRBJ1-5*01	1
	TRAV8-1*01	CAVKDTDKLIF	tgtgccgtgaaggacaccgacaagctcatcttt	TRAJ34*01	TRBV4-2*01	CASSPDYNEQFF	tgtgccagcagccccgactacaatgagcagttcttc	TRBJ2-1*01	7
	TRAV8-1*01	CAVKDTDKLIF	tgtgccgtgaaggacaccgacaagctcatcttt	TRAJ34*01	TRBV19*03	CASSGYNEQFF	tgtgccagtagcggctacaatgagcagttcttc	TRBJ2-1*01	1
	TRAV8-1*01	CAVKDTDKLIF	tgtgccgtgaaggacaccgacaagctcatcttt	TRAJ34*01	TRBV24/OR9-2*01	CATSDLFGNEQFF	tgtgccaccagtgatttgtttgggaatgagcagttcttc	TRBJ2-1*01	3
	TRAV8-1*01	CAVKDTDKLIF	tgtgccgtgaaggacaccgacaagctcatcttt	TRAJ34*01	TRBV7-2*04	CASSPPGLQYGYTF	tgtgccagcagccccccgggacttcagtatggctacaccttc	TRBJ1-2*01	1
M1+BR+	TRAV16*01	CALKDTDKLIF	tgtgctctaaaagacaccgacaagctcatcttt	TRAJ34*01	TRBV25-1*01	CASSEWFSYNEQFF	tgtgccagcagtgaatggttcagctacaatgagcagttcttc	TRBJ2-1*01	2
EBV-BR	TRAV8-1*01	CAVNNAGKSTF	tgtgccgtgaacaatgcaggcaaatcaaccttt	TRAJ27*01	TRBV3-2*02	CASSQEPASGETQYF	tgtgccagcagccaagaaccggctagcggagagacccagtacttc	TRBJ2-5*01	1
M1BR	TRAV8-1*01	CAGNNNARLTF	tgtgccgggaataacaatgccagactcacgttt	TRAJ31*01	TRBV3-2*03	CASSQALTDYGYTF	tgtgccagcagccaagccctaactgactatggctacaccttc	TRBJ1-2*01	3
	TRAV8-1*01	CAVNNNARLMF	tgtgccgtgaataacaatgccagactcatgttt	TRAJ31*01	TRBV3-2*03	CASSQALTDYGYTF	tgtgccagcagccaagccctaactgactatggctacaccttc	TRBJ1-2*01	25
	TRAV8-1*01	CAGNNNARLMF	tgtgccgggaataacaatgccagactcatgttt	TRAJ31*01	TRBV3-2*03	CASSQALTDYGYTF	tgtgccagcagccaagccctaactgactatggctacaccttc	TRBJ1-2*01	1
	TRAV8-1*01	CAVNNAGKSTF	tgtgccgtgaacaatgcaggcaaatcaaccttt	TRAJ27*01	TRBV3-2*02	CASSQEPASGETQYF	tgtgccagcagccaagaaccggctagcggagagacccagtacttc	TRBJ2-5*01	1
M1BM	TRAV8-1*01	CAVNEDTRLMF	tgtgccgtgaatgaggacaccagactcatgttt	TRAJ31*01	TRBV3-2*03	CASSQGITNNEQFF	tgtgccagcagccaaggcattaccaacaatgagcagttcttc	TRBJ2-1*01	1

## Sheet: Sheet4
	CLONE ID	AV	CDR3a	AJ	BV	CDR3b	JB	count
IAV-M1	ES179M1-04	27*01	CAAGGSQGNLIF	42*01	19*01	CASSIRSSYEQYF	2-7*01	1
	ES556M1-01	5*01	CAETGGGSQGNLIF	42*01	19*01	CASSIRSSYEQYF	2-7*01	1
	ES556M1-02	27*01	CAGGGSSNTGKLIF	37*02	19*01	CASSIRSSYEQYF	2-7*01	1
	ES556M1-14	27*01	CAGASGNTGKLIF	37*01	19*01	CASSIRSSYEQYF	2-7*01	1
	ES556M1-16	27*01	CAGGGSQGNLIF	42*01	19*01	CASSIRSSYEQYF	2-7*01	1
	ES556M1-17	27*01	CAGGGSSNTGKLIF	37*02	19*01	CASSIRSSYEQYF	2-7*01	1
	D044M1-04	27*01	CAGGGSQGNLIF	42*01	19*02	CASSIRSSYEQFF	2-7*01	4
	D044M1-18	27*01	CAGGGSQGNLIF	42*01	19*02	CASSIRSSYEQYF	2-7*01	11
	D044M1-22	13-1*02	CAPSGGGSQGNLIF	42*01	19*02	CASSIRSSYNEQFF	2-7*01	3
	ES556M1-07	27*01	CAGVDGGSQGNLIF	42*01	19*01	CASSIRSSYEQYF	2-7*01	1
	ES556M1-08	16*01	CARKSYGQNFVF	26*01	19*01	CASSIRSSYEQYF	2-7*01	1
	JM-22	27*01	CAGAGSQGNLIF	42*01	19*01	CASSIRSSYEQYF	2-7*01
M1BM	ES556M1BM-03	27*01	CAGGGSQGNLIF	42*01	19*01;TRBV19*02	CASSIRSSYEQYF	2-7*01	1
	ES556M1BM-09	27*01	CAGGGSQGNLIF	42*01	19*01;TRBV19*02	CASSIRSSYEQYF	2-7*01	1
	D044M1BM-08	27*01	CAGGGSQGNLIF	42*01	19*01	CASSIRSSYEQFF	2-7*01	1
BRM1	ES179BRM1-05	27*01	CAGGGSQGNLIF	42*01	19*02	CASSIRSSYEQYF	2-7*01	9
	ES179BRM1-09	27*01	CAGGGSQGNLIF	42*01	19*02	CASSIRSSYEQYF	2-7*01	1
M1+BR+	ES179M1+BR+10	27*01	CAGGGSQGNLIF	42*01	19*02	CASSIRSSYEQYF	2-7*01	1
	ES179M1+BR+12	27*01	CAAGGSQGNLIF	42*01	19*02	CASSIRSSYEQYF	2-7*01	2
	D044M1+BR+02	27*01	CAGGGSQGNLIF	42*01	19*02	CASSIRSSYEQYF	2-7*01	2
		27*01	CAGAGSQGNLIF	42*01
IAV-M1	ES556M1-04	38-2/DV8*01	CAYSSSAGGTSYGKLTF	52*01	19*01	CASSIGLYGYTF	1-2*01	1
	D044M1-10	38-2/DV8*01	CAYMINAGGTSYGKLTF	52*01	19*02	CASSIGVYGYTF	1-2*01	1
	D044M1-01	38-2/DV8*01	CAYSPNAGGTSYGKLTF	52*01	19*02	CASSMGLYGYTF	1-2*01	2
EBV-BM	D044BM-09	5*01	CAEPRDSNYQLIW	33*01	27*01	CASIGSGYPYNEQFF	2-1*01	13
	D044BM-12	29/DV5*01	CVYRNSNARLMW	31*01	27*01	CASIGSGYPYNEQFF	2-1*01	1
M1BM	D044M1BM-07	12-2*01	CAVNNQAGTALIF	15*01	27*01	CASIGSGYPYNEQFF	2-1*01	1
	D044M1BM-14	12-2*01	CAVNSQAGNALIF	15*01	27*01	CASIGSGYPYNEQFF	2-1*01	1
	D044M1BM-20	38-2/DV8*01	CAYSPNAGGTSYGKLTF	52*01	27*01	CASIGSGYPYNEQFF	2-1*01	1
	D044M1BM-05	5*01	CAEPRDSNYQLIW	33*01	27*01	CASIGSGYPYNEQFF	2-1*01	1
	D044M1BM-22	5*01	CAEPRDSNYQLIW	33*01	27*01	CASIGSGYPYNEQFF	2-1*01	5
	D044M1BM-19	5*01	CAEPRDSKYQLIW	33*01	27*01	CASIGSGYPYNEQFF	2-1*01	1
BRM1	D044BRM1-05	5*01	CAEPRDSNYQLIW	33*01	27*01	CASIGSGYPYNEQFF	2-1*01	5
	ES179BRM1-08	38-1*01	CAFMTNAGGTSYGKLTF	52*01	19*02	CASSQGSHGYTF	1-2*01	1
M1+BR+	D044M1+BR+03	24*01	CAPNSGYSTLTF	11*01	27*01	CASIGSGYPYNEQFF	2-1*01	1
M1BM	ES556M1BM-08	27*01	CAGGGSQGNLIF	42*01	14*01	CASSQSPGGTGTF	2-7*01	1
EBV-BR	ES556BR-01	8-1*01	CAVKDTDKLIF	34*01	4-2*01	CASSPLAGDTQYF	2-3*01	2
	D035BR-01	8-1*01	CAVKDTDKLIF	34*01	20-1*07	CSANDRAYNEQFF	2-1*01	6
	D035BR-03	8-1*01	CAVKDTDKLIF	34*01	24/OR9-2*01	CATSDFLAAEDTQYF	2-3*01	12
	D035BR-04	8-1*01	CAVKDTDKFIF	34*01	6-5*01	CASSSLLRGVQFF	2-1*01	1
M1BR	ES179M1BR-04	8-1*01	CAVKDTDKLIF	34*01	28*01	CASSPYSYGYTF	1-2*01	1
	ES179M1BR-06	16*01	CALKDTDKLIF	34*01	25-1*01	CASSEWFSYNEQFF	2-1*01	1
	ES179M1BR-10	8-1*01	CAVKDTDKLIF	34*01	19*01	CATSDYNEQFF	2-1*01	3
	ES179M1BR-13	8-1*01	CAVKDTDKLIF	34*01	24/OR9-2*01	CATSDFSSHTDTQYF	2-3*01	1
	ES556M1BR-08	8-1*01	CAVRNTGKLIF	37*02	6-6*03	CASSHSGPEQFF	2-1*01	2
	ES556M1BR-09	8-1*01	CAVSDTDKLIF	34*01	5-4*01	CASSSYGQGSANQPQHF	1-5*01	1
	ES556M1BR-16	8-1*01	CAVKDTDKLIF	34*01	4-2*01	CASSPDYNEQFF	2-1*01	7
	ES556M1BR-17	8-1*01	CAVKDTDKLIF	34*01	19*03	CASSGYNEQFF	2-1*01	1
	ES556M1BR-19	8-1*01	CAVKDTDKLIF	34*01	24/OR9-2*01	CATSDLFGNEQFF	2-1*01	3
	ES556M1BR-20	8-1*01	CAVKDTDKLIF	34*01	7-2*04	CASSPPGLQYGYTF	1-2*01	1
M1+BR+	ES179M1+BR+03	16*01	CALKDTDKLIF	34*01	25-1*01	CASSEWFSYNEQFF	2-1*01	2
EBV-BR	ES556BR-11	8-1*01	CAVNNAGKSTF	27*01	3-2*02	CASSQEPASGETQYF	2-5*01	1
M1BR	ES179M1BR-01	8-1*01	CAGNNNARLTF	31*01	3-2*03	CASSQALTDYGYTF	1-2*01	3
	ES179M1BR-05	8-1*01	CAVNNNARLMF	31*01	3-2*03	CASSQALTDYGYTF	1-2*01	25
	ES179M1BR-11	8-1*01	CAGNNNARLMF	31*01	3-2*03	CASSQALTDYGYTF	1-2*01	1
	ES556M1BR-14	8-1*01	CAVNNAGKSTF	7*01	3-2*02	CASSQEPASGETQYF	J2-5*01	1
M1BM	D044M1BM-15	8-1*01	CAVNEDTRLMF	31*01	3-2*03	CASSQGITNNEQFF	2-1*01	1

## Sheet: TCR deep sequencing
Table S5: TCR Deep Sequencing data
Young Donors n=4
Donor ID
ES179	Sequences	% of Total Sequences	Total Unique	Productive Unique	% of Total Unique Sequences	Clonality
IAV-M1 TRAV	3163387	2,824,179 (89.28%)	1698	921	54.2%%	0.51
IAV-M1 TRBV	1690215	1,453,225 (85.98%)	1353	851	0.629	0.45
EBV-BM TRAV	1244059	961,646 (77.3%)	889	478	0.538	0.58
EBV-BM TRBV	2097245	2,073,243 (98.86%)	1592	1030	0.647	0.68
EBV-BR TRAV	1137049	886,815 (77.99%)	1115	585	0.525	0.68
EBV-BR TRBV	1137049	886,815 (77.99%)	2718	2143	0.788	0.68
M1BR TRAV	1060973	888025 (83.7%)	1186	663	0.559	0.61
M1BR TRBV	2092678	2041482 (97.55%)	2011	1463	0.728	0.58
M1+BR+ TRAV	2037	1,553 (76.24%)	38	21	0.553	0.32
M1+BR+ TRBV	6147	1,961 (31.9%)	210	50	0.238	0.15
BRM1 TRAV	3416	3,007 (88.03%)	78	39	0.5	0.21
BRM1 TRBV	6963	2,652 (38.09%)	205	56	0.273	0.12
ES181
IAV-M1 TRAV	16958329	11,790,068 (69.52%)	4116	2102	0.5107	0.7
IAV-M1 TRBV	829897	798,809 (96.25%)	1145	849	0.7415	0.57
EBV-BM TRAV	34829	28,510 (81.86%)	1454	928	0.6382	0.21
EBV-BM TRBV	25113	22,663 (90.24%)	775	634	0.8181	0.18
EBV-BR TRAV	1171836	1,119,025 (95.49%)	1354	628	0.4638	0.61
EBV-BR TRBV	2162414	2,118,417 (97.97%)	1200	840	0.7	0.68
M1BM TRAV	132066	109,654 (83.03%)	1900	1198	0.6305	0.31
M1BM TRBV	1722513	1,657,509 (96.23%)	2839	2137	0.7527	0.37
M1BR TRAV	72565	62,335 (85.90%)	2742	1856	0.6769	0.25
M1BR TRBV	1544263	1,473,862 (95.44%)	4461	3541	0.7938	0.28
ES556
AV-M1 TRAV	16898500	13,501,974(79.90%)	6913	3258	0.4713	0.43
IAV-M1 TRBV	1007414	801,127 (79.52%)	1673	1123	0.6712	0.34
EBV-BM TRAV	308628	285,900 (92.64%)	2902	1858	0.6402	0.46
EBV-BM TRBV	1235097	1,170,733 (94.79%)	2932	2378	0.8111	0.6
EBV-BR TRAV	1298060	1,154,398 (88.93%)	2341	1391	0.5942	0.55
EBV-BR TRBV	368020	362,720 (98.56%)	1216	1019	0.838	0.58
M1BM TRAV	1140	595 (52.19%)	120	39	0.325	0.21
M1BM TRBV	12479	2,321 (18.60%)	204	36	0.1765	0.18
M1BR TRAV	4256580	3,399,369 (79.86%)	2692	1412	0.5245	0.52
M1BR TRBV	1502161	1,459,508 (97.16%)	2429	1901	0.7826	0.5
M1+BR+ TRAV	1313196	1,102,529 (83.96%)	1459	636	0.4359	0.27
M1+BR+ TRBV	234806	217,655 (92.07%)	678	423	0.6239	0.24
BMM1 TRAV	29790	24,093 (80.88%)	824	452	0.5485	0.2
BMM1 TRBV	27578	24,544 (89%)	446	337	0.7556	0.22
EBV-BM M1+BM+ TRAV	141650	127,672 (90.13%)	446	267	0.5978	0.18
EBV-BM M1+BM+ TRBV	85737	74,713 (87.14%)	480	303	0.6313	0.26
BMBR TRAV	24106	19,004 (78.8%)	953	535	0.5614	0.34
BMBR TRBV	941414	878,787 (93.35%)	1195	881	0.7372	0.45
EBV-BM BM+BR+ TRAV	1188359	1,029,407 (86.62%)	1886	1006	0.5334	0.26
EBV-BM BM+BR+ TRBV	304115	285,096 (93.75%)	1206	940	0.7794	0.29
EBV-BR BM+BR+ TRAV	214756	184,897 (86.10%)	3225	2074	0.6431	0.36
EBV-BR BM+BR TRBV	1566336	1,525,599 (97.40%)	2847	2285	0.8026	0.39
D115
IAV-M1 TRAV	820120	695,181 (84.77%)	1565	737	0.4709	0.35
IAV-M1 TRBV	1847670	1,505,165 (81.46%)	3857	2461	0.6381	0.48
EBV-BM TRAV	43999	40,932 (93.03%)	177	112	0.6328	0.34
EBV-BM TRBV	241903	235,260 (97.25%)	465	318	0.6839	0.46
EBV-BR TRAV	1186246	925,720 (78.04%)	1323	717	0.5402	0.49
EBV-BR TRBV	1435306	1,417,668 (98.77%)	2783	2308	0.8293	0.49
Older donors n=5
Donor ID
Donor D002	Sequences	Productive Sequences (% Total)	Unique Total Sequences	Unique Productive Sequences	%Total Unique	Clonality
IAV-M1 TRAV 2006	12622592	10,636,450 (84.27%)	4264	1858	0.4357	0.54
IAV-M1 TRBV 2006	1,014,836`	851,967 (83.95%)	1218	730	0.5993	0.43
M1BM TRAV 2006	25959157	22,645,023 (87.23%)	6755	4508	0.6674	0.67
M1BM TRBV 2006	2486188	2,328,405 (93.65%)	1646	1082	0.6574	0.63
M1BR TRAV 2006	1613019	1,106,808 (68.62%)	1034	491	0.4749	0.46
M1BR TRBV 2006	583027	558,519 (95.80%)	964	659	0.6836	0.51
EBV-BM TRAV 2006	9779795	7,553,050 (77.23%)	3719	1976	0.5313	0.58
EBV-BM TRBV 2006	1507572	1,406,128 (93.27%)	1414	938	0.6634	0.62
EBV-BR TRAV 2006	162	N/A (<0.01%)	1	N/A	<0.01%	1
EBV-BR TRBV 2006	14537	3,603 (24.79%)	198	48	0.2424	0.1
EBV-BR TRAV 2008	4194519	3,728,755 (88.90%)	2170	1084	0.4995	0.47
EBV-BR TRBV 2008	823711	789,600 (95.86%)	1367	980	0.7169	0.38
Donor D035
IAV-M1 TRAV 2002	4937926	3,877,454 (78.52%)	3065	1511	0.493	0.39
IAV-M1 TRBV 2002	1203348	1,143,743 (95.05%)	2630	2708	0.7901	0.48
EBV-BM TRAV 2002	971679	807,518 (83.11%)	999	541	0.5415	0.35
EBV-BM TRBV 2002	404518	385,245 (95.24%)	1102	800	0.726	0.42
EBV-BR TRAV 2002	26766920	21,653,241 (80.90%)	8572	4582	0.5345	0.5
EBV-BR TRBV 2002	9507903	9,209,090 (96.86%)	11048	9299	0.8417	0.54
D05
EBV-BM TRAV	1884569	1,415,091 (75.09%)	2294	607	0.2646	0.82
EBV-BM TRBV	1542238	1,528,617 (99.12%)	417	205	0.4962	0.85
EBV-BR TRAV	1568077	1,401,904 (89.40%)	724	345	0.4765	0.49
EBV-BR TRBV	523198	488,252 (93.32%)	652	389	0.5966	0.61
Donor CT044
IAV-M1 TRAV	194213	164,226 (84.56%)	187	82	0.4385	0.53
IAV-M1 TRBV	94953	75,154 (79.15%)	316	103	0.3259	0.44
M1BM TRAV	2226884	1,834,078 (82.36%)	1222	578	0.473	0.43
M1BM TRBV	885446	843,303 (95.24%)	1165	764	0.6558	0.47
EBV-BM TRAV	12352980	9,310,882 (75.37%)	23925	22090	0.9233	0.73
EBV-BM TRBV	1538131	1,481,659 (96.33%)	1573	1118	0.7107	0.63
BMBR TRAV	1847650	1,539,366 (83.31%)	1117	518	0.4637	0.47
BMBR TRBV	547644	518,428 (94.67%)	982	666	0.6782	0.5
EBV-BR TRAV	14867691	12,357,486 (83.12%)	3981	2217	0.5569	0.61
EBV-BR TRBV	2109610	1,966,397 (93.12%)	1788	1202	0.6723	0.59
HD044 2017
IAV-M1 TRAV	20719652	16,789,803 (81.1%)	4291	2117	0.493	0.58
IAV-M1 TRBV	6660465	6,172,789 (92.7%)	2358	1447	0.614	0.56
EBV-BM TRAV	16871914	12,590,922 (74.6%)	3270	1706	0.521	0.69
EBV-BM TRBV	4882618	4,653,552 (95.3%)	1871	1083	0.579	0.7
EBV-BR TRAV	17138853	15,735,853 (91.8%)	5616	3028	0.539	0.53
EBV-BR TRBV	4336193	4,259,849 (98.2%)	4718	3029	0.642	0.51
M1BM TRAV	3653603	2,884,769 (78.9%)	1092	523	0.479	0.57
M1BM TRBV	3771141	3,676,770 (97.5%)	1373	853	0.621	0.7
BRBM TRAV	7262221	5,286,613 (72.8%)	1909	990	0.5186	0.66
BRBM TRBV	3569989	3,480,527 (97.49%)	1541	965	0.6262	0.72
EBV-BR BM+BR+ TRAV	3694247	3,017,623 (81.68%)	1853	933	0.5035	0.47
EBV-BR BM+BR+ TRBV	3632259	3,545,742 (97.62%)	2081	1378	0.6622	0.65
